# Supplementary material for: An application of kernel methods to variety identification based on SSR markers genetic fingerprinting
Source: BMC Bioinformatics. 2011 May 20;12:177. doi: 10.1186/1471-2105-12-177 (PMC3128031; doi:10.1186/1471-2105-12-177)
Supplement: Additional file 1 — tobType dataset. A set of 91 varieties were genotyped on 186 SSR markers without replicates; that lead to 91 observations. The objective is to discriminate the following tobacco types: Burley, Flue Cured and Oriental. [file 1471-2105-12-177-S1.CSV]

Group	ssr_1	ssr_2	ssr_3	ssr_4	ssr_5	ssr_6	ssr_7	ssr_8	ssr_9	ssr_10	ssr_11	ssr_12	ssr_13	ssr_14	ssr_15	ssr_16	ssr_17	ssr_18	ssr_19	ssr_20	ssr_21	ssr_22	ssr_23	ssr_24	ssr_25	ssr_26	ssr_27	ssr_28	ssr_29	ssr_30	ssr_31	ssr_32	ssr_33	ssr_34	ssr_35	ssr_36	ssr_37	ssr_38	ssr_39	ssr_40	ssr_41	ssr_42	ssr_43	ssr_44	ssr_45	ssr_46	ssr_47	ssr_48	ssr_49
BU	155/157	238	255/271	177	292	187	170	347	190	271	258/287	290/292	176	172	275/281	328	239	341	164/166	289/325	305/344	320/323	235/243	310	231/262/295	263	285/297	298	243	242/248	322	249	332/339	262	160/320/344/346	_	346	134	140/142	158	271	119/174	192/233	149	255/259/265	240	120/123	159/169	269/272
BU	157	238	255/271	177	_	187	174	347	190	271	258/287	292	176	170	275	323	239	341	164	289/327	305/344	320/325	233/243	308	231/262/295	263	114/297	300	243	242/248	322	247	332/339	262	320/346	302/304	346	134	140	158	269	119/156	192/206	149	255/265	240	123	169	272/278
BU	157	238	255/271	175	292	192	170	349	190	270	258/287	292	176	172	276	328	239	341	164	205/289/325	305/342	320/323	235/243/325	327	231/262/295	263	285/297	298	241	242	322	250	332/339	262	320/344	268	343	134	140	158	255/270	119/180	192/209	149	255/265	240	122	169	272
BU	157	238	255/271	175	292	192	170	347	190	271	258/287	292	176	172	275	328	237	341	166	289/325	305/342	320/323	235/243	304	231/262/295	263	285/287/297	298	241	242/248	322	249	332/339	262	160/320/340/342	302/304	346	134	142	158	263	119/153	192/206	149	255/265	240	123	169	272
BU	157	238	255/271	175	292	192	170	349	190	271	258/287	_	176	172	275	328	239	341	164/166	289/325	305/342	320/323	235/243	327	231/262/295	263	285/297	298	241	242/248	322	249	332/339	262	320/344	302/304	346	134	140	158	257	119/153	192/209	149	255/265	240	123	169	272
BU	155/157	238	255/271	175	292	187/192	170/174	347/349	190	271	258/287	290/292	176	172	275	328	239	341	166	289/327	305/344	320/323	235/243	327	231/262/295	263	114/285/297	298	241/243	242/248	322	249	332/339	262	346	302/304	346	134	140	158	257/269	119/153/159/190	192/209/233	149	255/259/265	222/240	123	169	272/278
BU	157	238	255/271	177	292	192	174	347	190	271	258/285	292	176	172	275	328	239	343	164	289/325	305/342	320/323	243/251	327	231/262/295	263	114/285/297	300	243	242/248	324	249	332/339	260	320/344	302/304	346	134	140	158	263	119/180	192/206	149	255/259	240	123	153	272
BU	155/157	238	255/271	177	292/294	187	170/172	347/349	190	270	258/287	290/292	174/176	172	277/281	323/328	237/239	341/343	164/166	289/325	305/342	320/323	235/243/325	308	231/262/295	263	297	197/298/302	241/243	242/248	322	248/250	332/339	256/262	320/346	268/302/304	346	134	142	158/159	263/270	119/174/180	192/206/230/233	149	255/259/265	240	_	153/159	272/278
BU	157	238	255/271	175	292	187/192	170	347	190	271	258/287	292	176	172	275/281	328	237/239	341	164/166	289/325	305/342	320/323	235/243	325	231/262/295	263	114/285/297	298	241/243	242/248	322	249	332/339	262	160/320/342/344	302/304	_	134	142	158	257	119/153/174	192/206/230/233	149	255/259/265	240	123	159/169	272
BU	157	238	255/271	175	292	192	170	347	190	271	258/287	292	176	172	275	328	237/239	341	164/166	289/325	305/342	320/323	235/243	306	231/263/295	263	285/287/297	298	241	242/248	322	249	332/339	262	160/320/344/346	302/304	346	134	140/142	158	257/263	119/153/180	192/206	149	255/265	240	123	_	272
BU	157	_	255/271	177	292	192	174	347	190	271	258/287	292	176	170	275	323	239	341	164	289/325	305/344	320/323	235/243	327	231/262/295	263	297	298	243	242	322	247	332/339	262	346	302/304	343	134	140	158	269	119/174	192/209	149	255/265	240	123	169	278
BU	157	238	255/271	177	292	192	172	347	190	271	258/287	292	176	172	275	328	239	341	166	289/325	305/342	318/323	235/243	319	229/263/295	263	285/297	298	241	242	322	249	332/339	262	320/344	302/304	346	134	140	158	269	119/156	192/233	149	255/265	239	123	166	278
BU	155/157	238	255/271	177/181	292	187/192	170	349	190	270	258/287	290/292	176	172	275	328	239	341	164	289/325	305/344	323	235	308	231/262/295	263	297	300	241	242/248	322	250	332/339	262	320/342	240/294/316	346	134	142	158	270	119/174	192/230/233	149	255/259	240	122	159	272/278
BU	155	238	255/271	120/181	292	192	170	349	190	271	258/287	290	176	172	275	328	239	341	164	289/325	305/344	320/323	235/243	327	231/262/295	263	285/297	300	241	242/248	322	249	332/339	262	346	302/304	346	134	140/142	158	269	119/174	192/233	149	255/259	240	123	159	278
BU	157	238	255/271	175	292	192	170	347	190	271	258/287	292	176	172	275	328	237	341	164/166	289/321/325	305/342	320/323	235/243	319	231/263/295	263	285/297	298	241	242/248	322	249	332/339	262	320/344	302/304	346	134	142	158	257	119/153	192/206	149	255/265	_	123	169	272
BU	155	238	255/271	175	292	187/192	170	349	190	271	258/287	290	176	172	275	328	237	341	164	289/325	305/342	320/323	235/243	327	231/262/295	263	297	298	241/243	242	322	249	332/339	262	346	302/304	346	134	142	158	257	119/153	192/233	149	255/265	240	123	153/169	272
BU	156	238	255/271	175	290	192	170	349	190	271	258/287	292	176	172	275	328	237	341	164	289/325	305/342	320/323	235/243	325	231/263/295	263	285/297	298	241	242/248	322	249	332/339	262	160/320/342/344	302/304	346	134	142	158	263	119/153	192/233	149	255/265	240	123	159	272
BU	157	238	255/271	175	292	192	170	349	190	271	258/287	292	176	172	275	328	237	341	164	289/325	305/342	320/323	235/243	319	231/262/295	263	114/285/297	298	241	242	322	249	332/339	262	320/344	302/304	346	134	142	158	257	153	192/209	149	255/265	_	123	169	272
BU	157	239	255/271	175	292	187/192	170	347/349	190	271	258/287	292	176	172	275	328	239	341	164	289/325	305/342	320/323	235/243	327	231/262/295	263	114/285/297	298	241/243	242	322	249	332/339	262	320/344	302/304	346	134	140	158	263/269	119/153	192/209/233	149	255/259/265	240	123	169	272
BU	157	238	255/273	175	292	192	170	347	190	271	258/287	292	176	172	281	328	239	341	166	289/325	305/342	320/325	235/243	308	231/262/295	263	285	298	241	242/248	322	249	332/339	262	160/320/340/342	302/304	346	134	142	158	271	153	192/206	149	255/259	231	123	159	272
BU	157	238	255/271	175	292	187/192	170	347/349	190	270	258/287	292	176	172	275/281	328	237/239	341	164	289/325	305/342	320/323	235/243/325	308	231/262/295	263	297	298	_	242/248	322	250	332/339	262	320/346	268/302/304	346	134	142	158	255/270	119/154/174	192/206/209	149	255/259/265	240	122	169	272
BU	155/157	238	255/271/273	175/177	292	187/192	170/174	347/349	190	271	258/287	290/292	176	170/172	275	328	237/239	341	164/166	289/321/325	305/342	320/323	235/243/251	319	231/262/295	263	297	298	241/243	242	322	249	332/339	262	320/344	302/304	346	134	140/142	158	257/271	119/153/162	192/209/233	149	255/259/265	222/243	123	169	272/278
BU	155/157	238	255/271	175	292	187/192	170	349	190	271	258/288	292	176	172	275	328	237/239	341	164/166	289/325	305/342	320/323	235/243	308	231/262/295	263	285/297	300	241/243	242	322	249	332/339	262	320/342	302/304	346	134	140	158	257	119/153/180	192/206	149	255/259/265	240	123	169	272/278
BU	155/157	238	255/271	177	292	192	170/174	349	190	271	258/287	292	176	172	275	328	239	341	164	289/325	305/344	320/323	235/243	327	231/263/295	263	285/297	300	241/243	242/248	322	249	332/339	262	320/344	302/304	346	134	142	158	271	119/174	192/233	149	255/259	240	123	159/169	278
BU	157	238	255/271	175	292	192	170	349	190	270	258/287	292	176	172	276	328	237	341	164	289/325	305/342	320/323	235/243/325	_	231/262/295	263	297	298	241	242/248	322	250	332/339	262	320/346	268/302/304	346	134	142	158	255/270	119/154	192/209	149	255/262/265	243	122	169	272
BU	157	238	255/271	175	292	192	170	349	190	270	258/287	292	176	172	275	328	237	341	164	289/325	305/342	320/323	235/243/325	320/327	231/262/295	263	297	197/298	_	242/248	322	250	332/339	262	320/344/346	278/302/304	346	134	142	158	263/270	119/180	192/209	149	255/265	_	122	169	272
BU	157	238	255/271	175	292	192	170/174	_	190	270	258/287	292	176	172	275	328	237/243	341	164/166	289/325	305/344	320/323	235/243/251	_	231/262/295	263	114/285/297	298	_	242/248	322	249	332/339	262	346	302/304	346	134	142	158	263/269	119/174/180	192/206/209	149	255/265	240	_	169	272/278
BU	157	238	255/271	175	292	192	170	347/349	190	271	258/287	292	176	172	275	328	237/239	341	164/166	289/325	305/342	320/323	235/243	327	231/262/295	263	114/285/297	298/300	241	242/248	322	249	332/339	262	320/344	302/304	346	134	142	158	257/263	119/153/180	192/209	149	255/265	240	123	169	272
BU	157	238	255/271	120/181	292	192	174	347	190	271	258/287	292	176	172	275	328	243	341	164/166	289/325	305/344	320/323	243	306	231/262/295	263	285/297	298	241	242/248	322	249	332/339	262	160/320/344/346	302/304	346	134	142	158	271	119/153	192/206	149	255/265	240	123/131	169	278
BU	155	238	255/271/273	177	292	187/192	170/174	349	190	271	258/287	290	176	170/172	275/277	328	239	341	164/166	289/325	305/344	320/323	235/243/251	308	231/262/295	263	114/285/297	300	241/243	242	322	250	332/339	262	320/346	302/304	346	134	140	158	271	119/162	192/233	149	255/259	222/240	123	159/169	278
BU	157	238	255/271	175	292	192	170	349	190	271	258/287	292	176	172	275	328	239	341	164	289/325	305/342	320/323	235/243	327	231/263/295	263	297	300	241	242	322	249	332/339	262	320/344/346	302/304	346	134	140/142	158	257	119/180	192/209	149	255/265	240	123	159/169	272
FC	157	239	255/271	177	292	187	172	347	188/190	271	258/285	292	183	170	273	323	237	341	164	289/325	305/344	320/325	235/243	323	233/262/295	263	297	296	243	242	332	250	332/339	260	320/344	302/304	343	134	142	160	263	119/180	192/206	149	255/259	231	123	153	272
FC	155/157	238	255/273	177	292	187	174	347	190	271	258/287	292	183	170	277	323	237	341	164	289/325	305/344	320/325	235/243	327	233/263/295	263	285/297	296	243	242/248	324/326	249	332/339	260	346	302/304	346	134	142	158	263	119/180	192/206	149	255/259	231	126	156	272
FC	157	239	255/273	177	292	187	174	347	_	271	258/287	292	183	170	277	323	237	341	164	289/325	305/344	325	235/243	308	231/262/295	263	297	294	243	242/248	324	249	332/339	260	320/342	302/304	343	134	142	158	263	119/180	192/233	149	255/259	231	126	156	278
FC	157	238	255/273	177	292	187	172/174	347	190	271	258/285	292	183	170	277	328	237	341	164	289/323	305/344	320/325	235/243	315	233/262/295	263	297	296	243	242	328/330	249	332/339	260	162/320/344/346	302/304	346	130	142	158/160	265	119/180	192/206	149	255/259	231	123/126	153	272
FC	157	238	255/273	177	292	187	174	347	190	270	258/285	292	183	170	277	328	237	341	164	289/323	344	320/325	235/243	306	233/262/295	263	297	296	243	242/248	318/330	250	332/339	260/262	320/346	268/302/304	346	130/134	142	158	263/270	119/180	192/206	149	255/259	231	125	153	272
FC	157	_	255/273	177	292	187	174	347	190	271	258/285	292	183	170	273/277	328	237	341	164	289/325	305/344	320/325	235/243	306	233/262/295	263	297	296	243	242	332	249	332/339	260	320/342	302/304	_	130	142	158	265	119/180	192/206	149	255/259	231	123/126	153	272
FC	157	_	255/273	177	292	187	174	347	190	271	258/285	292	183	170	277	328	237	341	164	289/323	305/344	320/325	235/243	327	233/262/295	263	114/285/297	296	243	242/248	332	249	332/339	260	346	302/304	346	130	142	160	265	119/180	192/206	149	255/259	231	126	153	272
FC	157	238	255/271/273	177	292	187	172/174	347	190	271	258/285	292	183	170	273/277	323/328	237	341	164	289/323/325	305/344	320/325	235/243	327	233/263/295	263	114/285/297	296	243	242	332	249	332/339	260	346	302/304	343/346	130/134	142	158/160	265	119/180	192/206	149	255/259	231	123/126	153	272
FC	157	238	255/273	177	292	187	174	347	190	270	258/287	292	183	170	277	328	_	341	164	289/323	305/344	320/325	235/243	306/327	233/262/295	263	297	296	243	283	332	250	332/339	260	320/342/346	268/302/304	346	130	142	158	263/270	119/180	192/206	149	255/259	231	125	153	272
FC	157	238	255/273	177	292	187	174	347	190	271	258/285	292	183	170	277	328	237	341	164	289/323	305/344	320/325	235/243	308	233/262/295	263	114/285/297	296	243	242/248	332	249	332/339	260	320/342/346	302/304	_	130	142	158	265	119/180	192/206	149	255/259	231	126	153	272
FC	155	238	255/273	177	292	187	174	347	190	270	258/287	290	183	170	277	323	237	341	164	289/325	305/344	320/325	235/243/325	308	233/262/295	265	297	296	243	242/248	318/332	250	332/339	260	320/346	302/304	346	130	142	160	263/270	119/180	192/206	149	255/259	231	125	153	272
FC	157	238	255/273	177	292	187	174	347	190	271	258/287	292	183	170	273	323	237	341	164	289/325	305/344	320/325	235/243	308	233/262/295	263	297	294	243	242/248	332	249	332/339	260	320/342	302/304	346	130	142	158	265	119/180	192/206	149	255/259	231	123	153	272
FC	_	238	255/273	177	_	187	174	347/349	178	271	258/287	290/292	183	170/172	_	323	235/237	339/341	162/164	_	305/344	320/325	235/243		233/262/295	259/265	114/297	294	_	242	326	247/249	332/339	260	320/344	_	346	134	_	158	263	119/180	192/206/233	149	255/259	231	126	_	272
FC	157	238	255/273	177	292	187	174	347	190	271	_	292	183	170	273/277	328	237	341	164	289/325	305/344	320/325	235/243	308/327	233/262/295	263	297	296	243	242/248	332	249	332/339	260	320/346	302/304	346	130	142	158/160	265	119/180	192/206/233	149	255/259	231	123/126	153	272
FC	_	238	255/273	175/177	290/292	187/192	170/174	347/349	178	270	258/287	290/292	183	_	277	323	237	_	164	289/325	305/344	320/325	_	304	233/262/295	259	297	294	241/243	242/248	326	248/250	332	258/260	320/342	268/302/304	346	134	142	158	263/270	119/180	192/230/233	149	255/259	231/240	125	156	272/278
FC	157	238	255/273	175/177	290/292	187/192	170/174	347/349	178	271	258/287	292	183	170	277	323	237	339	164	289/325	305/344	320/325	_	319	233/262/295	259	297	294	241/243	242	326	247	332	258/260	320/344	302/304	346	134	142	158	263	119/180	192/233	149	255/259	231/240	126	156	272/278
FC	155	238	255/273	177	292	187	174	347	178	271	258/287	290	183	170	277	323	237	339/341	164	289/325	305/344	320/325	235/243	327	233/262/295	259	285/297	294	243	242/248	326	249	332	260	346	302/304	346	134	142	158	263	119/180	192/233	149	255/259	231	126	156	272
FC	155/157	238	255/273	177	292	187	174	347/349	178/190	270	258/287	290/292	183	170/172	273/277	323/328	237	339/341	164	289/321	305/344	320/325	235/243	_	233/262/295	259/263	297	294/296	243	242/248	326	250	332/339	260	320/346	268/278/302/304	346	134	142	158/160	263	119/180	192/206/233	149	255/259	231	125	156	249/272
FC	155	238	255/273	175/177	292	187	170/174	347/349	178	271	258/287	290	183	170	277	323/328	237	339	164	289/321	305/344	320/325	235/243	319	233/262/295	259/263	114/285/297	296	241/243	242	326	247/249	332/339	260	320/344	302/304	346	134	142	158	263	119/180	192/206	149	255/259	231	126	156	272
FC	155	236/238	255/273	177	290/292	187/192/195	174	347	178	271	258/287	290	183	170	277/281	323	235/237	339/341	164	289/321/325	305/344	320/325	235/243	327	233/262/295	259/265	285/297	294/296	243	242	326	247	332/339	258/260	320/344/346	302/304	346	134	142	158/160	263	_	192/206/233	149	255/259	231	126	153/156	249/272
FC	157	_	255/273	177	292	187	174	347/349	178/190	271	258/287	292	183	172	277	323/328	235/237	341	164	289/321	305/344	320/325	235/243	300	233/262/295	263/265	297	294/296	243	242/248	328	248/250	332/339	260	320/346	302/304	346	134	142	158	263	119/180	192/206/233	149	255/259	231	126	156	249/272
FC	157	236/238	254/273	177	292	187	174	347/349	190	271	258/287	292	183	170/172	277	328	237	341	164	289/321	305/344	320/325	235/243	310	233/263/295	263	297	296	243	242	330	250	332/339	260	320/346	302/304	346	130/134	142	158	263	119/180/183	192/206/233	149	255/259	231	126	153/156	249/272
FC	_	238	255/273	177	292	187	174	347	190	272	258/287	290	181/183	170	277	323	237	341	164	289/325	305/344	320/325	235/243/325	308	233/262/295	265	297	294	243	242/248	320/332	250	332/339	260	320/342	268/302/304	346	134	142	160	263/270	119/180	192/230/233	149	255/259	231	125	153	272
FC	157	238	255/273	177	292	187	174	347	190	271	258/285	292	183	170	277	328	237	341	164	289/323	305/344	320/325	235/243	325	233/262/295	263	114/285/297	296	243	242/248	332	249	332/339	260	159/162/320/342	302/304	346	130	142	158	265	119/180	192/206	149	255/259	231	126	153	272
FC	157	239	255/273	177	292	187	174	347	190	271	258/285	292	183	170	277	328	237	341	164	289/323	305/344	_	235/243/251	308	233/262/295	263	297	296	243	242/248	326/332	250	332/339	260	320/342	302/304	346	130	142	158	263	119/180	192/206/233	149	255/259	231	126	153/156	272
FC	157	238	255/273	177	292	187	174	347	190	271	258/285	292	183	170	277	328	237	341	164	289/323	305/344	320/325	235/243	306	233/262/295	263	285/287/298	294/296	243	242/248	332	249	332/339	258/260	160/162/320/344	_	346	130	142	158	265	119/180	192/206/233	149	255/259	231	126	153/156	272
FC	157	238	255/273	177	292	187	174	192	190	270	258/287	292	183	170	273	323	237	341	164	205/290/325	305/344	320/325	235/243	306	231/262/295	_	297	296	243	242/248	326	250	332/339	260	320/342	268/302/304	346	130/134	142	158/160	263/270	119/180	192/206/233	149	255/259	231	125	156	249/272
FC	157	238	_	_	292	_	174	_	190	_	258/285	_	_	170	273/277	_	237	341	164	289/323	305/344	320/325	235/243	327	233/262/295	_	285/297	296	243	_	_	_	_	_	320/344	302/304	346	_	142	_	_	119/180	_	149	255/259	_	_	153	_
FC	157	238	255/271	177	292	187	172/174	347	190	271	258/287	292	183	170	273	323	237	341	164	289/325	305/344	320/325	235/243	327	233/262/295	263	114/297	296	243	242	332	249	332/339	260	320/344	302/304	343	130/134	142	158/160	263	119/180	192/206	149	255/259	231	123/126	153	272/278
FC	157	238	255/273	177	292	187	174	347	190	271	258/285	292	183	170	273	323	237	341	164	289/323	305/344	320/325	235/243	306	231/262/295	263	114/297	294/296	243	242	332	249	332/339	260	320/342	302/304	346	130	142	158	263	119/180	192/206	149	255/259	231	123/126	153	272
FC	157	238	255/273	177	292	187	174	347	190	271	258/287	292	183	170	273	323	237	341	164	289/325	305/344	320/325	235/243	300	233/262/295	263	_	296	243	242/248	332	249	332/339	260	320/346	302/304	346	130	142	158	265	119/180	192/206	149	255/259	231	123/126	153	272
FC	157	_	255/273	177	292	187	174	347	190	271	258/287	292	183	170	277	328	237	341	164	289/325	305/344	320/325	235/243	327	233/262/295	263	297	294	243	242	332	249	332/339	260	320/344/346	302/304	343	134	142	160	263	119/180	192/233	149	255/259	231	126	153	278
OR	155	238	255/271	177	290	187/192/194	174	187/189	182	270	258/280	290	178	174	273	323	233/239	341	164	205/289/321	305/342	_	235/243/325	319	231/262/295	259	297	294	243	242/248	318/334	248	332/339	258/260	320/344	268/302	349	134	142	160	263/270	119/174/177	192/209	146	255/262/265	216	122	169	281
OR	157	236	255/271	175	294	187	170	347	178	273	258/285	292	181	170	273	323	239	339	162	289/321	305/342	320/323	230/243	325	231/262/295	259	285/297	298	239	242/248	324	247	332/336	256	159/162/320/342	302	346	132	142	154	224/318	119/153	206	146	255/265	219	113	159	272
OR	157	236	255/271	175	294/296	187/189	170	349	178	273	258/285	292	178	170	277	323	233	339	162	289/321	305/342	320/323	218/243	319	233/262/295	259	114/285/297	298	241	242	322	247	332/336	258	320/344	302	349	132	142	154	224	119/156	192/205	146	255/265	228	117	159	272
OR	155	236	255/271	175	294	187	172	349	178	273	258/285	290	178	170	277	323	_	339	162	289/321	305/342	320/323	230/243	325	233/263/295	259	285/297	298	239	242/248	322	247	332/336	256	159/344/346	302	346/349	132	142/144/146	154	224	119/156	192/206	146	255/265	222/225	117	156	269/272
OR	155	238	255/273	120	294	187/192	170	349	178	273	258/285	290	178	170	277	323	235	335	162	289/321	305/342	320/325	230/243	325	231/262/295	259	285/297	298	245	242/248	318	247	332/339	258	159/320/342/344	302	346	132	142	159	224	119/150	192/209	146	_	228	113	166	266
OR	155	236	255/271	175	294	187/192	170/172	349	178/180	273	258/285	290	178	170	273/277	323	233/241	339	162	289/321	305/342	320/323	230/243	317	233/262/295	259	285/297	298	239/245	242/248	322	247	332/336	256/258/262	159/162/320/342	302	346/349	132	144	154	224	119/153/156	206	146	255/265	219	117	153/156	269/272
OR	155	236	255/271	120	294	189/192	172	347	178	273	258/285	290	178	170	275	323	235	339	162	289/321	305/342	318/325	230/243	317	231/262/295	259	285/297	298	245	242/248	324	247	332/336	262	159/320/342/344	302	349	132	140	154	224	119/156	192/206	146	255/265	228	113	153	272
OR	157	236	255/271	183	294	187/189	172	347	178	272	258/285	292	178	170	273	323	233	339	162	205/289/321	305/342	320/323	230/243/325	319	231/262/295	259	297	298	239/245	242/248	324	248	332/336	258	320/344	302	349	132	142	_	270	119/153	206/209	146	255/265	222	113	156	272
OR	155	238	255/273	120	294	187/192	170	349	178	273	258/285	290	178	170	277	323	235	335	162	289/321	305/342	320/325	230/243	_	231/263/295	259	114/285/297	298	245	242/248	320	247	332/336	258	159/320/342/344	302	346	132	142	159	224	119/150	192/209	146	255/265	228	113	166	266
OR	157	236	255/271	120/177	294	187/189	172	347	178	273	258/285	292	178	170	273	323	_	339	162	289/321	305/342	320/323	230/243	317	231/262/295	259	297	298	245	242	324	247	332/336	258	159/320/342/344	302	349	132	142	159	224/288	119/153	206/209	146	255/265	_	113	156	272
OR	155	238	255/271	177	290/292	187	174	349	180/190	271	258/280	290	178	170	271/281	323	235	339/341/343	162	289/321	305/342	320/325	230/243/245	319	231/262/295	261	285/297	294/298/300	243/245	242	324/330	247	332/336	254	320/344	302/304	349	134	140/142	160	224/271/273	119/153/156	192/209	146	255/265	210/228	113/117	153	278
OR	_	236	255/271	120	294	187/189	170	347	178	272	258/285	292	178	170	275/285	323	235	339	164	289/323	305/344	_	230/243	319	231/262/295	259	179/285/297	298	245	242/248	330	247	332/336	258	320/344	302	349	132	140	160	224	119/153/160	206/209	146	255/259	225	123	156	272
OR	155/157	236	255/271	120	294	189/192	172	347/349	178	272	258/285	290/292	178	170	277	323	_	339	162/164	289/321/325	305/344	318/325	230/243	319	231/262/295	259	285/297	298	245/247	242/248	326	247	332/336	258	320/344	302	349	132	142	154/160	224	119/156	206	146	255/265	225	113	159/163	272
OR	155	238	255/273	177	292	187/192	174	347	190	271	258/283	290	178	172	275	323	237	341	162	289/325	305/339	320/325	230/243	317	231/263/295	259	285/297	294	243	242	332	247	332/339	260	159/320/344	302/304	346	134	140	158	224	119/180	192/206	149	255/265	222	113	150	281
OR	157	238	255/271	177	290/292	187/192	174/176	347/349	190	273/275	258/285	288/292	178	172	279/281	323	235/237	339	_	289/321	305/342	320/325	230/243	319	231/262/295	259	285/297	294	241/243	242/248	328/334	245	332/339	258/262	320/344	302	349	134	140	160	265	119/156/159	192/206	146	255/265	218/234	113/123	153/169	278/281
OR	155	238	255/271	177	294	192	174	349	190	274	258/280	290	178	172	281	196/323	235	341	162	205/289/321	305/342	320/325	230/243/325	327	233/262/295	259	297	294	243	242/248	312	248	332/339	262	320/344/346	268/302/304	349	132	142	156	270	119/154	192/206	146	255/265	234	113	169	281
OR	157	236	255/271	177	294	192	172	347	190	273	258/287	292	178	170	275	323	233	341	162	289/321	305/344	320/325	235/243	319	231/262/295	263	112/297	298	241	242	322	247	332/336	260	320/344	302	346	132	144	158	269	119/180	192/206	146	255/265	219	123	156	272
OR	157	236	255/271	177	294	192	172	347	190	273	258/285	292	178	170	275	323	233	341	162	289/321	305/344	320/325	235/243	319	231/263/295	263	285/297	298	241	242	322	247	332/336	260	320/344	302	346	132	144	158	269	119/180	192/206	146	255/265	222	123	156	272
OR	155	238	255/271	177	294	187	172	347	182	273	258/283	290	178	172	273	323	237	339	164	289/321	305/339	320/323	230/245	317	231/262/295	259	285/297	294	243	242/248	320	247	332/339	260	159/320/342/344	302	349	134	142	160	257	119/150	192/209	152	255/265	_	123	169	272
OR	157	236	255/271	175/177	292	187/189	170/172	349	178/182	272	259	292	178	172	273	323	231	339	162	205/289/323	305/339/343	320/323	230/243/325	327	231/262/295	259	297	298	243	242/248	324	248	332/336	260	346	268/302/304	349	132	140	159	270	119/151	206	149	255/265	219/240	116	169	237/275
OR	157	236	255/271	177	292	189/192	170	347	182	_	258/285	292	178	172	273	323	235	339	164	289/321	305/342	320/323	230/243	317	229/262/295	259	297	296	243	242	322	247	332/336	260	320/344	302/304	349	132	140	159	224	119/150	192/206	149	255/265	210/219	117	169	272/275
OR	155	238	255/271	177	290	140/187/192	174	349	182	271	258/280	290	178	174	273	323	233/239	341	164	289/321	305/342	320/325	235/243	319	231/262/295	259	112/285/297	294	243	242	336	247	332/339	260	320/344	302	349	134	140	160	224	119/174/177	192/209	146/149	255/262/265	216	123	169	281
OR	155	236	255/271	120	294	189/192	172	347	178	273	258/285	290	178	170	275	323	235	339	162	289/321	305/342	318/325	230/243	319	231/262/295	259	114/285/297	298	245	242	324	247	332/336	262	320/344	302	349	132	140	154	224	119/156	192/206	146	_	228	113	153	272
OR	155	236	255/271	179	292	187/194	174	_	178	272	258/285	290	178	170	277	323	235	339	162	205/289/321	305/342	318/325	230/243/325	319	231/262/295	259	297	298	245	242/248	322	248	_	_	320/344	268/302	346	132	140	159	270	119/151	206	146	255/265	231	122	147	272
OR	155	238	255/271	175/177	296	187/189	170	347	178	273	258/285	290	178	170	273	323	235	339	159/164	289/321	305/342	320	230/243	327	231/262/295	259	_	300	245	242	322	247	332/336	258	320/344	302/304	346	132	142	160	224/263	119/159	206	146	255/265	225	113	156	278
OR	155	238	255/271	183	_	187/189	170	347	178	272	258/285	290	178	170	273	323	235	339	159	289/321	305/342	320/323	230/243/325	327	233/262/295	259	297	300	245	242/248	322	248	332/336	258	346	278/302/304	346	132	142	160	270	119/160	206	146	255/265	225	_	156	278
OR	155	238	255/271	120/175	296	187/189	172	347	178	273	258/285	290	178	170	273	323	235/237	339	159	289/321	305/342	320	230/243	319	231/262/295	259	112/297	300	245	_	322	247	332/339	260	320/344	302/304	346	132	142	160	224	119/159	192/206	146	255/265	225	113	163	278
OR	155	_	255/271	120/175	292	187/189	170/179	347	178	273	258/285	290	178	170	273	323	237	339	164	289/321	305/342	320/323	230/243	317	231/262/295	259	297	298	245	242	324	247	332/339	258	320/344	302/304	346	132	142	156	224	119/159	192/206	146	255/265	225	113	156	278
OR	155	236	255/273	175	294	187/189	170	347	178	272	258/285	290	183	170	273	323	237	339	162	321	305/342	320/323	230/243/325	319	231/262/295	259	285/295	298	239	242/248	322	250	332/339	258	320/344	302	343	132	142	159	270	151	192/230/233/236	146	255/259/265	225	110	156	272
OR	157	236	255/271	177	294	187	170	347	190	273	258/280	292	178	172	275	323	237	339/341	162	289/321	305/340	320/323	235/245	319	231/262/295	259	114/285/297	298	243	242/248	322	247	332/336	260	320/344	302/304	349	132	142	160	267	119/150	192/209	152	255/265	216	123	156	269
OR	155	236/239	255/271	177	290/292	187/192	172/174	347/349	182/192	273	258/283	290	178	170	275/281	323	237	339/341	162	289/321	305/340	320/323	230/235/243/245	319	231/262/295	259/263	285/297	294/298	241/243	242	320	247	332/339	260	320/344	302	349	134	140/142	157/160	265	119/150	192/206/209	146/149	255/265	216	113/123	169	272
[truncated: 137 more columns]
