# Supplementary material for: An application of kernel methods to variety identification based on SSR markers genetic fingerprinting
Source: BMC Bioinformatics. 2011 May 20;12:177. doi: 10.1186/1471-2105-12-177 (PMC3128031; doi:10.1186/1471-2105-12-177)
Supplement: Additional file 2 — landRace dataset. A set of 10 different landraces of a given variety were genotyped on 19 SSR markers for a total of 250 observations (5 plants with 5 replicates). The groups to discriminate are the 10 landraces of this variety. [file 1471-2105-12-177-S2.CSV]

Group	ssr_1	ssr_2	ssr_3	ssr_4	ssr_5	ssr_6	ssr_7	ssr_8	ssr_9	ssr_10	ssr_11	ssr_12	ssr_13	ssr_14	ssr_15	ssr_16	ssr_17	ssr_18	ssr_19
Landrace_2	181/179	187/185	162/160	182/180	162/160	322/319	325/323/327	257/255	292/300/298/290	322/324/320	132/130	211/229/208/226	168/165	_	247/244	215/214/212	313/315/311	278/275	345/342
Landrace_2	181/179	191/189/187	162/160	182/180	162/160	319/322	325/323/327	257/255	300/298	322/320/324	132/130	211/229/208/226	168/165	_	247/244	215/214/212	315/313/311	278/275	345/342
Landrace_2	181/179	191/189	162/160	182/180	162/160	317/322/319/324	325/323/327	257/255	292/300/298/290	320/318/322	132/130	211/229/226/208	165/168/162	_	247/244	215/214/212	313/315/311	278/275	345/360/342/357
Landrace_2	181/179	191/189	162/160	182/180	162/160	322/319	325/327/323	257/255	300/298/288	322/324	132/130	211/229/226/208	168/165	351/348	247/244	215/214/212	315/313/311	278/275	345/342
Landrace_2	181/179	187/189	162/160	182/180	162/160	319/322	325/323/327	257/255	292/300/298/290	320/318/316	132/130	211/208	165/168/162	351/348/345	247/244	215/214/212	315/313/311	278/275	345/342
Landrace_3	177/175	191/189	170/168	176/180/178	164/162	317/324/322	325/327/323	257/255	296/294	318/320/316	132/130	211/208	165/162	351/354/348	247/244	214/215/212	315/313/311	278/275	345/342
Landrace_3	177/175	191/189/187	170/168	178/182/180	162/164	322/317/319/324	325/323/327	257/255	296/300/294/298	318/320/316	132/130	211/229	165/162	351/354/348	247/244	_	315/313/319/311	278/287/284/275	345/342
Landrace_3	177/175/181/179	191/189	162/170/160/168	178/182/180	162/164	322/317/319/324	325/327/323	257/255	296/300/298/294	320/318/316	132/130	211/229/208/226	165/162	351/354/348	247/244	215/214/212	315/313/311	_	345/342
Landrace_3	177/175	191/189	162/170/160/168	178/182/180	162/164	322/317/319/324	325/323/327	257/255	296/300/298/294	320/318/316	132/130	211/229/208/226	165/162	351/348/345	247/244	214/215/212	313/315/311	_	345/342
Landrace_3	177/175	191/189/187	162/170/160/168	178/182/180	162/164	317/322/319/324	325/323/327	257/255	300/296/298/294	320/318/316	132/130	211/208	165/162	351/354/345	247/244	215/214/212	311/313/315/319	_	345/342
Landrace_4	177/175	191/189	170/168	178/182/180	162/160	317/322/319/324	325/323/327	257/255	296/294	318/320/316	132/130	211/208	165/162	342	247/244	_	_	_	360/357
Landrace_4	177/175	191/189	170/168	178/182/180	162/160	322/317/319/324	325/323/327	257/255	296/294	318/320/316	132/130	211/208	165/162	342/351/348	247/244	215/214/212	327/325/329	_	360/363/357
Landrace_4	177/175	191/189	170/168	178/182/180	162/160	322/317/319/324	325/323/327	257/255	296/294	318/320/316	132/130	211/208	165/162	342/351/348	247/244	215/214/212	327/325/329	_	360/363/357
Landrace_4	177/175	191/189	170/168	178/182/180	162/164	317/324/322	325/323/327	257/255	296/300/294/298	320/318/316	132/130	211/208	165/162	351/348	247/244	215/214/212	313/315/311	_	360/363/357
Landrace_4	177/175	191/189	170/168	178/182/180	162/160	317/322/319/324	325/327/323	257/255	296/294	318/320/316	132/130	211/208	165/162	342/351/348	247/244	_	327/325/329	_	363/360
Landrace_6	181/179	191/189	162/160	182/180	162/160	322/319	325/323/327	257/255	300/298	322/324/320	132/130	211/229	165/162	354/351	259/256	215/214/212	315/313/311	_	345/342
Landrace_6	181/183/179	191/189	162/170/160/168	178/182/180	162/160	_	325/323/327	257/255	292/300/290/298	322/324/320	132/130	211/229	165/162	354/351/348	247/259/244/256	215/214/212	313/315/311	_	342/345/339
Landrace_6	181/179	191/189	162/160	182/180	162/160	317/322/319/324	325/323/327	257/255	300/298	320/318/316	132/130	211/229	165/162	354/351	247/259/256/244	215/214/212	313/315/311	_	345/348/342
Landrace_6	181/179	187/185	162/160	177	162/160	322/319	325/323/327	257/255	298/296	318/320/316	132/130	211	165/162	354/351	247/244	_	319/321/317	_	345/342
Landrace_6	181/183/179	191/189	162/168/160/166	178/182/180	162/160	322/319	325/327/323	257/255	292/300/298/290	322/320/318	132/130	229/226	165/162	354/351/348	247/259/244/256	214/215/212	315/313/311	_	342/345/339
Landrace_8	175/177/173	191/189	162/170/160/168	178/182/180	162/160	322/319	308/325/327/323	257/255	296/300/298/294	322/324/320	132/130	211	165/162	354/351/348	247/244	215/214/212	315/313/311	_	348/345
Landrace_8	175/177/173	191/189	162/170/160/168	178/182/180	162/160	319/322	308/325/323/327	257/255	296/300/294/298	322/324/320	132/130	211	165/162	354/351	247/244	215/214/212	313/315/311	_	363/360
Landrace_8	175/177/173	191/189	162/170/160/168	178/182/180	162/160	_	308/325/323/327	257/255	300/296/298/294	322/324/320	132/130	211	165/162	351/348	247/244	214/215/212	313/311/315	_	348/363/345/360
Landrace_8	175/177/173	191/189	162/170/160/168	178/182/180	162/160	322/319	308	257/255	296/300/298/294	322/324/320	132/130	211	165/168/162	354/351	247/244	214/215/212	315/313/311	_	363/360
Landrace_8	175/173	191/189	170/168	182/180	162/160	322/319	325/327/323	257/255	300/298	322/324/320	132/130	211	165/162	354/351	247/244	214/215/212	315/313/311	_	348/363/345/360
Landrace_9	177/175	187/191/189/185	170/168	182/180	164/162	317/324/322	325/323/327	257/255	_	322/320/324	132/130	211	165/162	354/351/348	247/244	215/214/212	315/313/319/311	281	345/342
Landrace_9	177/175	191/189/187/185	170/168	182/180	164/162	324/317/322	325/323/327	257/255	300/298	322/324/320	132/130	211	165/162	354/351/348	247/244	215/214/212	313/315/311	281	345/342
Landrace_9	177/175	187/191/189/185	170/168	182/180	164/162	_	325/323/327	257/255	300/298	322/324/320	132/130	211	165/162	354/351/348	247/244	215/214/212	315/313/319/311	281	345/342
Landrace_9	177/175	187/191/189/185	170/168	182/180	164/162	_	_	257/255	300/298	322/324/320	132/130	211	165/162	354/351/348	247/244	215/214/212	319/315/313/311	281	345/342
Landrace_9	177/175	187/191/189/185	170/168	182/180	164/162	317/324/322	325/323/327	257/255	_	322/324/320	132/130	211	165/162	351/348	247/244	_	315/313/319/311	281	345/342
Landrace_12	177/175	187/191/189/185	170/168	182/180	164/162	317/324/322	325/323/327	257/255	300/298	322/324/320	132/134/130	211	165/162	354/351	247/244	215/214/212	313/315/311	281	363/360
Landrace_12	181/179	187/185	162/160	177/175	162/164	319/322	308/325/323/327	_	296/298	320/318/322	132/130	211	165/162	354/351	247/244	215/217/214/216	327/325/329	281	345/363/342/360
Landrace_12	177/175	187/191/189/185	170/168	182/180	164/162	317/324/322	325/323/327	_	300/298	322/324/320	134/132	211	165/162	354/351	247/244	215/214/212	313/315/311	281	363/360
Landrace_12	175/177/173	191/189	162/170/160/168	177/175	162/160	319/322	325/323/327	_	296/294	322/324/320	132/130	211	165/162	354/351/348	247/244	214/215/212	315/313/311	281	348/363/345/360
Landrace_12	177/175	187/191/189/185	170/168	182/180	164/162	317/324/322	325/323/327	_	300/298	322/324/320	_	211	165/162	354/351	247/244	215/214/212	313/315/311	281	363/360
Landrace_13	183/181	191/189	162/160	177/182/180	164/162	317/322/319/324	325/323/327	257/255	_	320/318/322	132/130	211	165/162	351/348	247/244	215/214/212	319/321/317	281	363/360
Landrace_13	177/175	191/189	160/162/168/170	182/180/177	158/164/162	322/317/319/324	325/323/327	257/255	300/298	322/324/320	132/130	211	165/162	354/351	247/244	214/215/212	319/321/317	281	363/360
Landrace_13	_	189/191/187	162/170/160/168	177/182/180	164/158/162	324/317/322	325/323/327	257/255	296/300/298/294	320/318/322	132/130	211	165/162	354/351/348	247/244	214/215/212	319/321/317	281	363/360
Landrace_13	_	_	162/160	177/175	158/164/162	322/319	325/327/323	257/255	_	318/320/316	132/130	211	165/162	351/348	247/244	214/215/212	319/317/321	281	345/363/342/360
Landrace_13	177/175	191/189/187	162/170/160/168	177/175	158/164/162	322/317/319/324	325/327/323	257/255	296/294	318/320/316	132/130	211	165/162	354/351/348	247/244	214/215/212	319/321/317	281	345/342
Landrace_15	181/179	191/189	162/160	182/180	162/160	317/324/322	325/323/327	257/255	29290	318/320/316	132/130	229/226	165/162	354/351	247/244	214/215/212	325/327/329	281	360/357
Landrace_15	181/179	191/189	162/160	182/180	162/160	317/324/322	325/327/323	257/255	29290	318/320/316	132/130	229/226	165/162	354/351	247/244	214/215/212	38144	281	360/357
Landrace_15	181/179	191/189	162/160	182/180	162/160	317/324/322	325/323/327	257/255	29290	318/320/316	132/130	229/226	165/162	354/351	247/244	214/215/212	325/327/329	281	360/357
Landrace_15	181/179	191/189	162/160	182/180	162/160	317/324/322	325/323/327	257/255	_	318/320/316	132/130	229/226	165/162	354/351	247/244	215/214/212	327/325/329	281	360/357
Landrace_15	181/179	191/189	162/160	182/180	162/160	317/324/322	325/323/327	257/255	29290	318/320/316	132/130	229/226	165/162	354/351	247/244	214/215/212	327/325/329	281	360/357
Landrace_20	177/175	191/189	170/168	182/180	162/160	317/322/319/324	325/323/327	257/255	300/298	318/320/316	132/130	229/226	165/162	354/351	247/244	214/215/212	38144	281	345/342
Landrace_20	175/177/173	191/189	162/168/160/166	177/182/180	162/164	322/319	325/327/323	257/255	296/300/298/294	320/318/322	132/130	211	165/162	354/351	247/244	215/214/212	315/313/319/311	281	345/342
Landrace_20	177/175	191/189	170/168	177/182/180	162/160	322/319	325/323/327	_	296/300/298/294	320/318/322	132/130	211	165/162	354/351/348	247/244	215/214/212	321/319/317	281	345/363/342/360
Landrace_20	177/175	191/189	170/168	182/180	162/160	322/319	325/323/327	257/255	300/298	318/320/316	132/130	211/229/226	165/162	354/351	247/244	215/214/212	319/317/321	281	345/342
Landrace_20	_	191/189	168/166	182/180	162/160	322/319	325/323/327	257/255	292/300/298/290	322/324/320	132/130	229/226	165/162	354/351	247/244	214/215/212	313/315/319/311	281	345/342
Landrace_2	181/179	187/185	162/160	182/180	162/160	322/319	325/323/327	257/255	292/300/298/290	322/324/320	132/130	211/229/208/226	168/165	_	247/244	215/214/212	313/315/311	278/275	345/342
Landrace_2	181/179	191/189/187	162/160	182/180	162/160	319/322	325/323/327	257/255	300/298	322/320/324	132/130	211/229/208/226	168/165	_	247/244	215/214/212	315/313/311	278/275	345/342
Landrace_2	181/179	191/189	162/160	182/180	162/160	317/322/319/324	325/323/327	257/255	292/300/298/290	320/318/322	132/130	211/229/226/208	165/168/162	_	247/244	215/214/212	313/315/311	278/275	345/360/342/357
Landrace_2	181/179	191/189	162/160	182/180	162/160	322/319	325/327/323	257/255	300/298/288	322/324	132/130	211/229/226/208	168/165	351	247/244	215/214/212	315/313/311	278/275	345/342
Landrace_2	181/179	187/189	162/160	182/180	162/160	319/322	325/323/327	257/255	292/300/298/290	320/318/316	132/130	211/208	165/168/162	351/345	247/244	215/214/212	315/313/311	278/275	345/342
Landrace_3	177/175	191/189	170/168	176/180/178	164/162	317/324/322	325/327/323	257/255	296/294	318/320/316	132/130	211/208	165/162	351/354	247/244	214/215/212	315/313/311	278/275	345/342
Landrace_3	177/175	191/189/187	170/168	178/182/180	162/164	322/317/319/324	325/323/327	257/255	296/300/294/298	318/320/316	132/130	211/229	165/162	351/354	247/244	_	315/313/319/311	278/287/284/275	345/342
Landrace_3	177/175/181/179	191/189	162/170/160/168	178/182/180	162/164	322/317/319/324	325/327/323	257/255	296/300/298/294	320/318/316	132/130	211/229/208/226	165/162	351/354	247/244	215/214/212	315/313/311	_	345/342
Landrace_3	177/175	191/189	162/170/160/168	178/182/180	162/164	322/317/319/324	325/323/327	257/255	296/300/298/294	320/318/316	132/130	211/229/208/226	165/162	351/345	247/244	214/215/212	313/315/311	_	345/342
Landrace_3	177/175	191/189/187	162/170/160/168	178/182/180	162/164	317/322/319/324	325/323/327	257/255	300/296/298/294	320/318/316	132/130	211/208	165/162	354/345	247/244	215/214/212	311/313/315/319	_	345/342
Landrace_4	177/175	191/189	170/168	178/182/180	162/160	317/322/319/324	325/323/327	257/255	296/294	318/320/316	132/130	211/208	165/162	342	247/244	_	_	_	360/357
Landrace_4	177/175	191/189	170/168	178/182/180	162/160	322/317/319/324	325/323/327	257/255	296/294	318/320/316	132/130	211/208	165/162	342/351	247/244	215/214/212	327/325/329	_	360/363/357
Landrace_4	177/175	191/189	170/168	178/182/180	162/160	322/317/319/324	325/323/327	257/255	296/294	318/320/316	132/130	211/208	165/162	342/351	247/244	215/214/212	327/325/329	_	360/363/357
Landrace_4	177/175	191/189	170/168	178/182/180	162/164	317/324/322	325/323/327	257/255	296/300/294/298	320/318/316	132/130	211/208	165/162	351	247/244	215/214/212	313/315/311	_	360/363/357
Landrace_4	177/175	191/189	170/168	178/182/180	162/160	317/322/319/324	325/327/323	257/255	296/294	318/320/316	132/130	211/208	165/162	342/351	247/244	_	327/325/329	_	363/360
Landrace_6	181/179	191/189	162/160	182/180	162/160	322/319	325/323/327	257/255	300/298	322/324/320	132/130	211/229	165/162	354	259/256	215/214/212	315/313/311	_	345/342
Landrace_6	181/183/179	191/189	162/170/160/168	178/182/180	162/160	_	325/323/327	257/255	292/300/290/298	322/324/320	132/130	211/229	165/162	354/351	247/259/244/256	215/214/212	313/315/311	_	342/345/339
Landrace_6	181/179	191/189	162/160	182/180	162/160	317/322/319/324	325/323/327	257/255	300/298	320/318/316	132/130	211/229	165/162	354	247/259/256/244	215/214/212	313/315/311	_	345/348/342
Landrace_6	181/179	187/185	162/160	177	162/160	322/319	325/323/327	257/255	298/296	318/320/316	132/130	211	165/162	354	247/244	_	319/321/317	_	345/342
Landrace_6	181/183/179	191/189	162/168/160/166	178/182/180	162/160	322/319	325/327/323	257/255	292/300/298/290	322/320/318	132/130	229/226	165/162	354/351	247/259/244/256	214/215/212	315/313/311	_	342/345/339
Landrace_8	175/177/173	191/189	162/170/160/168	178/182/180	162/160	322/319	308/325/327/323	257/255	296/300/298/294	322/324/320	132/130	211	165/162	354/351	247/244	215/214/212	315/313/311	_	348/345
Landrace_8	175/177/173	191/189	162/170/160/168	178/182/180	162/160	319/322	308/325/323/327	257/255	296/300/294/298	322/324/320	132/130	211	165/162	354	247/244	215/214/212	313/315/311	_	363/360
Landrace_8	175/177/173	191/189	162/170/160/168	178/182/180	162/160	_	308/325/323/327	257/255	300/296/298/294	322/324/320	132/130	211	165/162	351	247/244	214/215/212	313/311/315	_	348/363/345/360
Landrace_8	175/177/173	191/189	162/170/160/168	178/182/180	162/160	322/319	308	257/255	296/300/298/294	322/324/320	132/130	211	165/168/162	354	247/244	214/215/212	315/313/311	_	363/360
Landrace_8	175/173	191/189	170/168	182/180	162/160	322/319	325/327/323	257/255	300/298	322/324/320	132/130	211	165/162	354	247/244	214/215/212	315/313/311	_	348/363/345/360
Landrace_9	177/175	187/191/189/185	170/168	182/180	164/162	317/324/322	325/323/327	257/255	_	322/320/324	132/130	211	165/162	351/354	247/244	215/214/212	315/313/319/311	281	345/342
Landrace_9	177/175	191/189/187/185	170/168	182/180	164/162	324/317/322	325/323/327	257/255	300/298	322/324/320	132/130	211	165/162	351/354	247/244	215/214/212	313/315/311	281	345/342
Landrace_9	177/175	187/191/189/185	170/168	182/180	164/162	_	325/323/327	257/255	300/298	322/324/320	132/130	211	165/162	351/354	247/244	215/214/212	315/313/319/311	281	345/342
Landrace_9	177/175	187/191/189/185	170/168	182/180	164/162	_	_	257/255	300/298	322/324/320	132/130	211	165/162	351/354	247/244	215/214/212	319/315/313/311	281	345/342
Landrace_9	177/175	187/191/189/185	170/168	182/180	164/162	317/324/322	325/323/327	257/255	_	322/324/320	132/130	211	165/162	351	247/244	_	315/313/319/311	281	345/342
Landrace_12	177/175	187/191/189/185	170/168	182/180	164/162	317/324/322	325/323/327	257/255	300/298	322/324/320	132/134/130	211	165/162	354	247/244	215/214/212	313/315/311	281	363/360
Landrace_12	181/179	187/185	162/160	177/175	162/164	319/322	308/325/323/327	_	296/298	320/318/322	132/130	211	165/162	354	247/244	215/217/214/216	327/325/329	281	345/363/342/360
Landrace_12	177/175	187/191/189/185	170/168	182/180	164/162	317/324/322	325/323/327	_	300/298	322/324/320	134/132	211	165/162	354	247/244	215/214/212	313/315/311	281	363/360
Landrace_12	175/177/173	191/189	162/170/160/168	177/175	162/160	319/322	325/323/327	_	296/294	322/324/320	132/130	211	165/162	351/354	247/244	214/215/212	315/313/311	281	348/363/345/360
Landrace_12	177/175	187/191/189/185	170/168	182/180	164/162	317/324/322	325/323/327	_	300/298	322/324/320	_	211	165/162	354	247/244	215/214/212	313/315/311	281	363/360
Landrace_13	183/181	191/189	162/160	177/182/180	164/162	317/322/319/324	325/323/327	257/255	_	320/318/322	132/130	211	165/162	351	247/244	215/214/212	319/321/317	281	363/360
Landrace_13	177/175	191/189	160/162/168/170	182/180/177	158/164/162	322/317/319/324	325/323/327	257/255	300/298	322/324/320	132/130	211	165/162	354	247/244	214/215/212	319/321/317	281	363/360
Landrace_13	_	191/189/187	162/170/160/168	177/182/180	164/158/162	324/317/322	325/323/327	257/255	296/300/298/294	320/318/322	132/130	211	165/162	351/354	247/244	214/215/212	319/321/317	281	363/360
Landrace_13	_	_	162/160	177/175	158/164/162	322/319	325/327/323	257/255	_	318/320/316	132/130	211	165/162	351	247/244	214/215/212	319/317/321	281	345/363/342/360
Landrace_13	177/175	191/189/187	162/170/160/168	177/175	158/164/162	322/317/319/324	325/327/323	257/255	296/294	318/320/316	132/130	211	165/162	351/354	247/244	214/215/212	319/321/317	281	345/342
Landrace_15	181/179	191/189	162/160	182/180	162/160	317/324/322	325/323/327	257/255	29290	318/320/316	132/130	229/226	165/162	354	247/244	214/215/212	325/327/329	281	360/357
Landrace_15	181/179	191/189	162/160	182/180	162/160	317/324/322	325/327/323	257/255	29290	318/320/316	132/130	229/226	165/162	354	247/244	214/215/212	38144	281	360/357
Landrace_15	181/179	191/189	162/160	182/180	162/160	317/324/322	325/323/327	257/255	29290	318/320/316	132/130	229/226	165/162	354	247/244	214/215/212	325/327/329	281	360/357
Landrace_15	181/179	191/189	162/160	182/180	162/160	317/324/322	325/323/327	257/255	_	318/320/316	132/130	229/226	165/162	354	247/244	215/214/212	327/325/329	281	360/357
Landrace_15	181/179	191/189	162/160	182/180	162/160	317/324/322	325/323/327	257/255	29290	318/320/316	132/130	229/226	165/162	354	247/244	214/215/212	327/325/329	281	360/357
Landrace_20	177/175	191/189	170/168	182/180	162/160	317/322/319/324	325/323/327	257/255	300/298	318/320/316	132/130	229/226	165/162	354	247/244	214/215/212	38144	281	345/342
Landrace_20	175/177/173	191/189	162/168/160/166	177/182/180	162/164	322/319	325/327/323	257/255	296/300/298/294	320/318/322	132/130	211	165/162	354	247/244	215/214/212	315/313/319/311	281	345/342
Landrace_20	177/175	191/189	170/168	177/182/180	162/160	322/319	325/323/327	_	296/300/298/294	320/318/322	132/130	211	165/162	354/351	247/244	215/214/212	321/319/317	281	345/363/342/360
Landrace_20	177/175	191/189	170/168	182/180	162/160	322/319	325/323/327	257/255	300/298	318/320/316	132/130	211/229/226	165/162	354	247/244	215/214/212	319/317/321	281	345/342
Landrace_20	_	191/189	168/166	182/180	162/160	322/319	325/323/327	257/255	292/300/298/290	322/324/320	132/130	229/226	165/162	354	247/244	214/215/212	313/315/319/311	281	345/342
Landrace_2	181/179	187	162/160	182/180	162/160	322/319	325/323/327	257	292/300/298/290	322/324/320	132	211/229	168/165	_	247/244	215/214/212	313/315/311	278	345/342
Landrace_2	181/179	191/189/187	162/160	182/180	162/160	319/322	325/323/327	257	300/298	322/320/324	132	211/229	168/165	_	247/244	215/214/212	315/313/311	278	345/342
Landrace_2	181/179	191/189	162/160	182/180	162/160	317/322/319/324	325/323/327	257/255	292/300/298/290	320/318/322	132	211/229	165/168/162	_	247/244	215/214/212	313/315/311	278	345/360/342/357
Landrace_2	181/179	191/189	162/160	182/180	162/160	322/319	325/327/323	257/255	300/298	322/324	132	211/229	168/165	351	247/244	215/214/212	315/313/311	278	345/342
Landrace_2	181/179	187/189	162/160	182/180	162	319/322	325/323/327	257	292/300/298/290	320/318/316	132	211	165/168/162	351/345	247/244	215/214/212	315/313/311	278	345/342
Landrace_3	177/175	191/189	170/168	176/180/178	164/162	317/324/322	325/327/323	257	296/294	318/320/316	132	211	165/162	351/354	247/244	214/215/212	315/313/311	278	345/342
Landrace_3	177/175	191/189/187	170/168	178/182	162/164	322/317/319/324	325/323/327	257/255	296/300/294/298	318/320/316	132	211/229	165/162	351/354	247/244	_	315/313/319/311	278/287	345/342
Landrace_3	177/175	191	162/170/160/168	178/182	162/164	322/317/319/324	325/327/323	257	296/300/298/294	320/318/316	132	211/229	165/162	351/354	247/244	215/214/212	315/313/311	_	345/342
Landrace_3	177/175	191/189	162/170/160/168	178/182	162/164	322/317/319/324	325/323/327	257	296/300/298/294	320/318/316	132	211/229	165/162	351/345	247/244	214/215/212	313/315/311	_	345/342
Landrace_3	177/175	191/189/187	162/170/160/168	178/182/180	162/164	317/322/319/324	325/323/327	257/255	300/296/298/294	320/318/316	132	211	165/162	354/345	247/244	215/214/212	311/313/315/319	_	345/342
Landrace_4	177/175	191	170/168	178/182	162	317/322/319/324	325/323/327	257	296/294	318/320/316	132	211	165/162	342	247/244	_	38144	_	360/357
Landrace_4	177/175	191/189	170/168	178/182	162/160	322/317/319/324	325/323/327	257/255	296/294	318/320/316	132	211	165/162	342/351	247/244	215/214/212	327/325/329	_	360/363/357
Landrace_4	177/175	191	170/168	178/182/180	162	322/317/319/324	325/323/327	257/255	296/294	318/320/316	132	211	165/162	342/351	247/244	215/214/212	327/325/329	_	360/363/357
Landrace_4	177/175	191/189	170/168	178/182	162/164	317/324/322	325/323/327	257	296/300/294/298	320/318/316	132	211	165/162	351	247/244	215/214/212	313/315/311	_	360/363/357
Landrace_4	177/175	191	170/168	178/182	162	317/322/319/324	325/327/323	257	296/294	318/320/316	132	211	165/162	342/351	247/244	_	327/325/329	_	363/360
Landrace_6	181/179	191/189	162/160	182/180	162/160	322/319	325/323/327	257	300/298	322/324/320	132	211/229	165/162	354	259/256	215/214/212	315/313/311	_	345/342
Landrace_6	181/183/179	191/189	162/170/160/168	178/182/180	162	_	325/323/327	257/255	292/300/290/298	322/324/320	132	211/229	165/162	354/351	247/259/244/256	215/214/212	313/315/311	_	342/345/339
Landrace_6	181/179	191	162/160	182/180	162/160	317/322/319/324	325/323/327	257/255	300/298	320/318/316	132	211/229	165/162	354	247/259/256/244	215/214/212	313/315/311	_	345/348/342
Landrace_6	181/179	187	162/160	177	162	322/319	325/323/327	257/255	298/296	318/320/316	132	211	165/162	354	247/244	_	319/321/317	_	345/342
Landrace_6	181/183/179	191	162/168/160/166	178/182/180	162	322/319	325/327/323	257	292/300/298/290	322/320/318	132	229	165/162	354/351	247/259/244/256	214/215/212	315/313/311	_	342/345/339
Landrace_8	175/177/173	191	162/170/160/168	178/182	162	322/319	308/325/327/323	257	296/300/298/294	322/324/320	132	211	165/162	354/351	247/244	215/214/212	315/313/311	_	348/345
Landrace_8	175/177/173	191/189	162/170/160/168	178/182/180	162/160	319/322	308/325/323/327	257/255	296/300/294/298	322/324/320	132	211	165/162	354	247/244	215/214/212	313/315/311	_	363/360
Landrace_8	175/177/173	191/189	162/170/160/168	178/182	162	_	308/325/323/327	257/255	300/296/298/294	322/324/320	132	211	165/162	351	247/244	214/215/212	313/311/315	_	348/363/345/360
Landrace_8	175/177/173	191	162/170/160/168	178/182	162/160	322/319	308	257	296/300/298/294	322/324/320	132	211	165/168/162	354	247/244	214/215/212	315/313/311	_	363/360
Landrace_8	175/173	191/189	170/168	182/180	162/160	322/319	325/327/323	257	300/298	322/324/320	132	211	165/162	354	247/244	214/215/212	315/313/311	_	348/363/345/360
Landrace_9	177/175	187/191	170/168	182/180	164/162	317/324/322	325/323/327	257/255	_	322/320/324	132	211	165/162	351/354	247/244	215/214	315/313/319/311	281	345/342
Landrace_9	177/175	191/189/187	170/168	182/180	164/162	324/317/322	325/323/327	257/255	300/298	322/324/320	132	211	165/162	351/354	247/244	215/214/212	313/315/311	281	345/342
Landrace_9	177/175	187/191	170/168	182/180	164/162	_	325/323/327	257/255	300/298	322/324/320	132	211	165/162	351/354	247/244	215/214/212	315/313/319/311	281	345/342
Landrace_9	177/175	187/191	170/168	182/180	164/162	_	_	257/255	300/298	322/324/320	132	211	165/162	351/354	247/244	215/214/212	319/315/313/311	281	345/342
Landrace_9	177/175	187/191	170/168	182/180	164/162	317/324	325/323/327	257/255	_	322/324/320	132	211	165/162	351	247/244	_	315/313/319/311	281	345/342
Landrace_12	177/175	187/191	170/168	182/180	164/162	317/324/322	325/323/327	257/255	300/298	322/324/320	132/134	211	165/162	354	247/244	215/214/212	313/315/311	281	363/360
Landrace_12	181/179	187	162/160	177/175	162/164	319/322	308/325/323/327	_	296/298	320/318/322	132	211	165/162	354	247/244	215/217/214/216	327/325/329	281	345/363/342
Landrace_12	177/175	187/191	170/168	182/180	164/162	317/324/322	325/323/327	_	300/298	322/324/320	134	211	165/162	354	247/244	215/214/212	313/315/311	281	363/360
Landrace_12	175/177/173	191	162/170/160/168	177/175	162	319/322	325/323/327	_	296/294	322/324/320	132	211	165/162	351/354	247/244	214/215/212	315/313/311	281	348/363/345
Landrace_12	177/175	187/191	170/168	182	164/162	317/324/322	325/323/327	_	300/298	322/324/320	_	211	165/162	354	247/244	215/214	313/315/311	281	363/360
Landrace_13	183/181	191/189	162/160	177/182/180	164/162	317/322/319/324	325/323/327	257/255	_	320/318/322	132	211	165/162	351	247/244	215/214	319/321/317	281	363/360
Landrace_13	177/175	191/189	160/162/168/170	182/180	158/164/162	322/317/319/324	325/323/327	257/255	300/298	322/324/320	132	211	165/162	354	247/244	214/215/212	319/321/317	281	363/360
Landrace_13	_	189/191	162/170/160/168	177/182/180	164/158/162	324/317/322	325/323/327	257/255	296/300/298/294	320/318/322	132	211	165/162	351/354	247/244	214/215/212	319/321/317	281	363/360
Landrace_13	_	_	162/160	177/175	158/164/162	322/319	325/327/323	257/255	_	318/320/316	132	211	165/162	351	247/244	214/215/212	319/317/321	281	345/363/342
Landrace_13	177/175	189/191	162/170/160/168	177/175	158/164/162	322/317/319/324	325/327/323	257	296/294	318/320/316	132	211	165/162	351/354	247/244	214/215/212	319/321/317	281	345/342
Landrace_15	181/179	191	162/160	182/180	162	317/324/322	325/323/327	257/255	292/290	318/320/316	132	229	165/162	354	247/244	214/215/212	325/327/329	281	360/357
Landrace_15	181/179	191	162/160	182/180	162	317/324/322	325/327/323	257	292/290	318/320/316	132	229	165/162	354	247/244	214/215/212	38144	281	360/357
Landrace_15	181/179	191	162/160	182/180	162	317/324/322	325/323/327	257	292/290	318/320/316	132	229	165/162	354	247/244	214/215/212	325/327/329	281	360/357
Landrace_15	181/179	191/189	162/160	182/180	162/160	317/324/322	325/323/327	257/255	_	318/320/316	132	229	165/162	354	247/244	215/214/212	327/325/329	281	360/357
Landrace_15	181/179	191	162/160	182/180	162	317/324/322	325/323/327	257/255	292/290	318/320/316	132	229	165/162	354	247/244	214/215/212	327/325/329	281	360/357
Landrace_20	177/175	191	170/168	182/180	162/160	317/322/319/324	325/323/327	257/255	300/298	318/320/316	132	229	165/162	354	247/244	214/215/212	38144	281	345/342
Landrace_20	175/177/173	191	162/168/160/166	177/182	162/164	322/319	325/327/323	257	296/300/298/294	320/318/322	132	211	165/162	354	247/244	215/214/212	315/313/319/311	281	345/342
Landrace_20	177/175	191	170/168	177/182	162	322/319	325/323/327	_	296/300/298/294	320/318/322	132	211	165/162	354/351	247/244	215/214/212	321/319/317	281	345/363/342
Landrace_20	177/175	191	170/168	182/180	162	322/319	325/323/327	257	300/298	318/320/316	132	211/229	165/162	354	247/244	215/214/212	319/317/321	281	345/342
Landrace_20	_	191	168/166	182/180	162	322/319	325/323/327	257	292/300/298/290	322/324/320	132	229	165/162	354	247/244	214/215/212	313/315/319/311	281	345/342
Landrace_2	181/179	187	162/160	182/180	162	322/319	325/323/327	257	292/300	322/324/320	132	211/229	168	_	247	215/214	313/315/311	278	345
Landrace_2	181/179	191/189/187	162/160	182/180	162	319/322	325/323/327	257	300/298	322/320/324	132	211/229	168	_	247	215/214	315/313/311	278	345
Landrace_2	181/179	191/189	162/160	182	162	317/322/319/324	325/323/327	257	292/300	320/318/322	132	211/229	165/168	_	247	215/214	313/315/311	278	345/360
Landrace_2	181/179	191/189	162/160	182/180	162	322/319	325/327/323	257	300/298	322/324	132	211/229	168	351	247	215/214	315/313/311	278	345
Landrace_2	181/179	187/189	162/160	182/180	162	319/322	325/323/327	257	292/300	320/318/316	132	211	165/168	351/345	247	215/214	315/313/311	278	345
Landrace_3	177/175	191/189	170/168	176/180/178	164	317/324	325/327/323	257	296/294	318/320/316	132	211	165	351/354	247	214/215	315/313/311	278	345
Landrace_3	177/175	191/189/187	170/168	178/182	162/164	322/317/319/324	325/323/327	257	296/300/294	318/320/316	132	211/229	165	351/354	247	_	315/313/319/311	278/287	345
Landrace_3	177/175	191	162/170/160	178/182	162/164	322/317/319/324	325/327/323	257	296/300	320/318/316	132	211/229	165	351/354	247	215/214	315/313/311	_	345
Landrace_3	177/175	191/189	162/170/160	178/182	162/164	322/317/319/324	325/323/327	257	296/300/298	320/318/316	132	211/229	165	351/345	247	214/215	313/315/311	_	345
Landrace_3	177/175	191/189/187	162/170/160	178/182/180	162/164	317/322/319/324	325/323/327	257	300/296/298	320/318/316	132	211	165	354/345	247	215/214	311/313/315/319	_	345
Landrace_4	177/175	191	170/168	178/182	162	317/322/319/324	325/323/327	257	296/294	318/320/316	132	211	165	342	247	_	38144	_	360
Landrace_4	177/175	191	170/168	178/182	162	322/317/319/324	325/323/327	257	296/294	318/320/316	132	211	165	342/351	247	215/214	327/325/329	_	360/363
Landrace_4	177/175	191	170/168	178/182	162	322/317/319/324	325/323/327	257	296/294	318/320/316	132	211	165	342/351	247	215/214	327/325/329	_	360/363
Landrace_4	177/175	191	170/168	178/182	162/164	317/324	325/323/327	257	296/300	320/318/316	132	211	165	351	247	215/214	313/315/311	_	360/363
Landrace_4	177/175	191	170/168	178/182	162	317/322/319/324	325/327/323	257	296/294	318/320/316	132	211	165	342/351	247	_	327/325/329	_	363/360
Landrace_6	181/179	191/189	162/160	182	162	322/319	325/323/327	257	300/298	322/324/320	132	211/229	165	354	259/256	215/214	315/313/311	_	345
Landrace_6	181/183/179	191/189	162/170/160	178/182	162	_	325/323/327	257	292/300/290	322/324/320	132	211/229	165	354/351	247/259	215/214	313/315/311	_	342/345
Landrace_6	181/179	191	162/160	182/180	162	317/322/319/324	325/323/327	257	300/298	320/318/316	132	211/229	165	354	247/259/256	215/214	313/315/311	_	345/348
Landrace_6	181/179	187	162/160	177	162	322/319	325/323/327	257	298/296	318/320/316	132	211	165	354	247	_	319/321/317	_	345
Landrace_6	181/183/179	191	162/168/160	178/182	162	322/319	325/327/323	257	292/300/298	322/320/318	132	229	165	354/351	247/259	214/215	315/313/311	_	342/345
Landrace_8	175/177	191	162/170/160	178/182	162	322/319	308/325/327/323	257	296/300	322/324/320	132	211	165	354/351	247	215/214	315/313/311	_	348
Landrace_8	175/177	191	162/170/160	178/182	162	319/322	308/325/323/327	257	296/300	322/324/320	132	211	165	354	247	215/214	313/315/311	_	363/360
Landrace_8	175/177	191	162/170/160	178/182	162	_	308/325/323/327	257/255	300/296	322/324/320	132	211	165	351	247	214/215/212	313/311/315	_	348/363
Landrace_8	175/177	191	162/170/160	178/182	162	322/319	308	257	296/300/298	322/324/320	132	211	165/168	354	247	214/215	315/313/311	_	363/360
Landrace_8	175/173	191	170/168	182	162/160	322/319	325/327/323	257	300/298	322/324/320	132	211	165	354	247	214/215	315/313/311	_	348/363
Landrace_9	177/175	187/191	170/168	182/180	164	317/324	325/323/327	257	_	322/320/324	132	211	165	351/354	247	215/214	315/313/319/311	281	345
Landrace_9	177/175	191/189/187	170/168	182/180	164	324/317	325/323/327	257	300/298	322/324/320	132	211	165	351/354	247	215/214	313/315/311	281	345
Landrace_9	177/175	187/191	170/168	182/180	164	_	325/323/327	257	300/298	322/324/320	132	211	165	351/354	247	215/214	315/313/319/311	281	345
Landrace_9	177/175	187/191	170/168	182/180	164	_	_	257	300/298	322/324/320	132	211	165	351/354	247	215/214	319/315/313/311	281	345
Landrace_9	177/175	187/191	170/168	182	164	317/324	325/323/327	257	_	322/324/320	132	211	165	351	247	_	315/313/319/311	281	345
Landrace_12	177/175	187/191	170/168	182/180	164	317/324	325/323/327	257	300/298	322/324/320	132/134	211	165	354	247	215/214	313/315/311	281	363/360
Landrace_12	181/179	187	162/160	177	162	319/322	308/325/323/327	_	296/298	320/318/322	132	211	165	354	247	215/217/214/216	327/325/329	281	345/363
Landrace_12	177/175	187/191	170/168	182/180	164	317/324	325/323/327	_	300/298	322/324/320	134	211	165	354	247	215/214	313/315/311	281	363/360
Landrace_12	175/177	191	162/170/160	177/175	162	319/322	325/323/327	_	296	322/324/320	132	211	165	351/354	247	214/215	315/313/311	281	348/363
Landrace_12	177/175	187/191	170/168	182	164	317/324/322	325/323/327	_	300/298	322/324/320	_	211	165	354	247	215/214	313/315/311	281	363/360
Landrace_13	183/181	191	162/160	177/182/180	164	317/322/319/324	325/323/327	257	_	320/318/322	132	211	165	351	247	215/214	319/321/317	281	363/360
Landrace_13	177/175	191	160/162/2/170	182/180	158/164	322/317/319/324	325/323/327	257	300/298	322/324/320	132	211	165	354	247	214/215	319/321/317	281	363/360
Landrace_13	_	189/191	162/170/160	177/182	164/158/162	324/317/322	325/323/327	257	296/300	320/318/322	132	211	165	351/354	247	214/215	319/321/317	281	363/360
Landrace_13	_	_	162/160	177	158/164	322/319	325/327/323	257	_	318/320/316	132	211	165	351	247	214/215	319/317/321	281	345/363
Landrace_13	177/175	189/191	162/170/160	177	158/164	322/317/319/324	325/327/323	257	296/294	318/320/316	132	211	165	351/354	247	214/215	319/321/317	281	345
Landrace_15	181/179	191	162/160	182/180	162	317/324	325/323/327	257	292	318/320/316	132	229	165	354	247	214/215	325/327/329	281	360/357
Landrace_15	181/179	191	162/160	182/180	162	317/324	325/327/323	257	292	318/320/316	132	229	165	354	247	214/215	38144	281	360/357
Landrace_15	181/179	191	162/160	182/180	162	317/324	325/323/327	257	292	318/320/316	132	229	165	354	247	214/215	325/327/329	281	360/357
Landrace_15	181/179	191	162/160	182/180	162/160	317/324	325/323/327	257	_	318/320/316	132	229	165	354	247	215/214	327/325/329	281	360/357
Landrace_15	181/179	191	162/160	182/180	162	317/324	325/323/327	257	292	318/320/316	132	229	165	354	247	214/215	327/325/329	281	360/357
Landrace_20	177/175	191	170/168	182/180	162	317/322/319/324	325/323/327	257	300/298	318/320/316	132	229	165	354	247	214/215	38144	281	345
Landrace_20	175/177/173	191	162/168/160/166	177/182	162/164	322/319	325/327/323	257	296/300/298/294	320/318/322	132	211	165	354	247/244	215/214	315/313/319/311	281	345/342
Landrace_20	177/175	191	170/168	177/182	162	322/319	325/323/327	_	296/300/298/294	320/318/322	132	211	165	354/351	247	215/214	321/319/317	281	345/363
Landrace_20	177/175	191	170/168	182/180	162	322/319	325/323/327	257	300/298	318/320/316	132	211/229	165	354	247	215/214	319/317/321	281	345
Landrace_20	_	191	168/166	182/180	162	322/319	325/323/327	257	292/300/298/290	322/324/320	132	229	165	354	247	214/215	313/315/319/311	281	345
Landrace_2	181/179	187	162	182	162	322/319	325/323/327	257	292/300	322/324/320	132	211/229	168	_	247	215/214	313/315/311	278	345
Landrace_2	181/179	189/187	162	182/180	162	319/322	325/323/327	257	300	322/320/324	132	211/229	168	_	247	215/214	315/313/311	278	345
Landrace_2	181/179	191/189	162/160	182	162	317/322/319/324	325/323/327	257	292/300	320/318/322	132	211/229	165/168	_	247	215/214	313/315/311	278	345/360
Landrace_2	181/179	191/189	162/160	182/180	162	322/319	325/327/323	257	300	322/324	132	211/229	168	351	247	215/214	315/313/311	278	345
Landrace_2	181/179	187/189	162/160	182/180	162	319/322	325/323/327	257	292/300	320/318/316	132	211	165/168	351/345	247	215/214	315/313/311	278	345
Landrace_3	177	191	170/168	176/180/178	164	317/324	325/327/323	257	296	318/320/316	132	211	165	351/354	247	214/215	315/313/311	278	345
Landrace_3	177/175	191/189/187	170/168	178/182	162/164	322/317/319/324	325/323/327	257	296/300	318/320/316	132	211/229	165	351/354	247	_	315/313/319/311	278/287	345
Landrace_3	177	191	162/170	178/182	162/164	322/317/319/324	325/327/323	257	296/300	320/318/316	132	211/229	165	351/354	247	215/214	315/313/311	_	345
Landrace_3	177/175	191/189	162/170	178/182	162/164	322/317/319/324	325/323/327	257	296/300	320/318/316	132	211/229	165	351/345	247	214/215	313/315/311	_	345
Landrace_3	177	191/189/187	162/170	178/182	162/164	317/322/319/324	325/323/327	257	300/296	320/318/316	132	211	165	354/345	247	215/214	311/313/315/319	_	345
Landrace_4	177	191	170/168	178/182	162	317/322/319/324	325/323/327	257	296	318/320/316	132	211	165	342	247	_	38144	_	360
Landrace_4	177	191	170/168	178/182	162	322/317/319/324	325/323/327	257	296	318/320/316	132	211	165	342/351	247	215/214	327/325/329	_	360/363
Landrace_4	177/175	191	170/168	178/182	162	322/317/319/324	325/323/327	257	296	318/320/316	132	211	165	342/351	247	215/214	327/325/329	_	360/363
Landrace_4	177	191	170/168	178/182	162/164	317/324	325/323/327	257	296/300	320/318/316	132	211	165	351	247	215/214	313/315/311	_	360/363
Landrace_4	177	191	170/168	178/182	162	317/322/319/324	325/327/323	257	296	318/320/316	132	211	165	342/351	247	_	327/325/329	_	363
Landrace_6	181/179	191/189	162/160	182	162	322/319	325/323/327	257	300	322/324/320	132	211/229	165	354	259	215/214	315/313/311	_	345
Landrace_6	181/183	191/189	162/170	178/182	162	_	325/323/327	257	292/300	322/324/320	132	211/229	165	354/351	247/259	215/214	313/315/311	_	342/345
Landrace_6	181/179	191	162/160	182	162	317/322/319/324	325/323/327	257	300	320/318/316	132	211/229	165	354	247/259	215/214	313/315/311	_	345/348
Landrace_6	181/179	187	162	177	162	322/319	325/323/327	257	298	318/320/316	132	211	165	354	247	_	319/321/317	_	345
Landrace_6	181/183	191	162/168	178/182	162	322/319	325/327/323	257	292/300	322/320/318	132	229	165	354/351	247/259	214/215	315/313/311	_	342/345
Landrace_8	175/177	191	162/170	178/182	162	322/319	308/325/327/323	257	296/300	322/324/320	132	211	165	354/351	247	215/214	315/313/311	_	348
Landrace_8	175/177	191	162/170	178/182	162	319/322	308/325/323	257	296/300	322/324/320	132	211	165	354	247	215/214	313/315/311	_	363
Landrace_8	175/177	191	162/170	178/182	162	_	308/325/323/327	257	300/296	322/324/320	132	211	165	351	247	214/215/212	313/311/315	_	348/363
Landrace_8	175/177	191	162/170	178/182	162	322/319	308	257	296/300	322/324/320	132	211	165/168	354	247	214/215	315/313/311	_	363
Landrace_8	175	191	170/168	182	162/160	322/319	325/327/323	257	300	322/324/320	132	211	165	354	247	214/215	315/313/311	_	348/363
Landrace_9	177	187/191	170/168	182	164	317/324	325/323/327	257	_	322/320/324	132	211	165	351/354	247	215/214	315/313/319/311	281	345
Landrace_9	177	191/189/187	170/168	182	164	324/317	325/323/327	257	300	322/324/320	132	211	165	351/354	247	215/214	313/315/311	281	345
Landrace_9	177/175	187/191	170/168	182	164	_	325/323/327	257	300	322/324/320	132	211	165	351/354	247	215/214	315/313/319/311	281	345
Landrace_9	177	187/191	170/168	182	164	_	_	257	300	322/324/320	132	211	165	351/354	247	215/214	319/315/313/311	281	345
Landrace_9	177/175	187/191	170/168	182	164	317/324	325/323/327	257	_	322/324/320	132	211	165	351	247	_	315/313/319/311	281	345
Landrace_12	177	187/191	170/168	182	164	317/324	325/323/327	257	300/298	322/324/320	132/134	211	165	354	247	215/214	313/315/311	281	363
Landrace_12	181/179	187	162	177	162	319/322	308/325/323/327	_	296/298	320/318/322	132	211	165	354	247	215/217/214/216	327/325/329	281	345/363
Landrace_12	177	187/191	170/168	182	164	317/324	325/323/327	_	300	322/324/320	134	211	165	354	247	215/214	313/315/311	281	363
Landrace_12	175/177	191	162/170	177	162	319/322	325/323/327	_	296	322/324/320	132	211	165	351/354	247	214/215	315/313/311	281	348/363
Landrace_12	177/175	187/191	170/168	182	164	317/324	325/323/327	_	300	322/324/320	_	211	165	354	247	215/214	313/315/311	281	363
Landrace_13	183/181	191	162	177/182	164	317/322/319/324	325/323/327	257	_	320/318/322	132	211	165	351	247	215/214	319/321/317	281	363
Landrace_13	177	191	162/170	182/180	158/164	322/317/319/324	325/323/327	257	300	322/324/320	132	211	165	354	247	214/215	319/321/317	281	363
Landrace_13	_	189/191	162/170	177/182	164/158	324/317/322	325/323/327	257	296/300	320/318/322	132	211	165	351/354	247	214/215	319/321/317	281	363
Landrace_13	_	_	162	177	158/164	322/319	325/327/323	257	_	318/320/316	132	211	165	351	247	214/215	319/317	281	345/363
Landrace_13	177/175	189/191	162/170	177	158/164	322/317/319/324	325/327/323	257	296	318/320/316	132	211	165	351/354	247	214/215	319/321/317	281	345
Landrace_15	181/179	191	162/160	182	162	317/324	325/323/327	257	292	318/320/316	132	229	165	354	247	214/215	325/327/329	281	360
Landrace_15	181	191	162/160	182	162	317/324	325/327/323	257	292	318/320/316	132	229	165	354	247	214/215	38144	281	360
Landrace_15	181/179	191	162/160	182	162	317/324	325/323/327	257	292	318/320/316	132	229	165	354	247	214/215	325/327/329	281	360
Landrace_15	181/179	191	162	182	162	317/324	325/323/327	257/255	_	318/320/316	132	229	165	354	247	215/214	327/325/329	281	360
Landrace_15	181/179	191	162	182	162	317/324	325/323/327	257	292	318/320/316	132	229	165	354	247	214/215	327/325/329	281	360
Landrace_20	177/175	191	170/168	182/180	162	317/322/319/324	325/323/327	257	300	318/320/316	132	229	165	354	247	214/215	38144	281	345
Landrace_20	175/177	191	162/168	177/182	162/164	322/319	325/327/323	257	296/300	320/318/322	132	211	165	354	247	215/214	315/313/319/311	281	345
Landrace_20	177	191	170/168	177/182	162	322/319	325/323/327	_	296/300	320/318/322	132	211	165	354/351	247	215/214	321/319/317	281	345/363
Landrace_20	177	191	170/168	182	162	322/319	325/323/327	257	300	318/320/316	132	211/229	165	354	247	215/214	319/317/321	281	345
Landrace_20	_	191	168/166	182	162	322/319	325/323/327	257	292/300	322/324/320	132	229	165	354	247	214/215	313/315/319/311	281	345
Landrace_2	181	187	162	182	162	322/319	325/323/327	257	292/300	322/324/320	132	211/229	168	_	247	215/214	313/315/311	278	345
Landrace_2	181	189/187	162	182/180	162	319/322	325/323/327	257	300	322/320/324	132	211/229	168	_	247	215/214	315/313	278	345
Landrace_2	181	191/189	162	182	162	317/322/319/324	325/323/327	257	292/300	320/318/322	132	211/229	165/168	_	247	215/214	313/315/311	278	345/360
Landrace_2	181	191/189	162	182/180	162	322/319	325/327/323	257	300	322/324	132	211/229	168	351	247	215/214	315/313/311	278	345
Landrace_2	181	187/189	162	182/180	162	319/322	325/323/327	257	292/300	320/318/316	132	211	165/168	351/345	247	215/214	315/313/311	278	345
Landrace_3	177	191	170	176/180/178	164	317/324	325/327/323	257	296	318/320/316	132	211	165	351/354	247	214/215	315/313/311	278	345
Landrace_3	177	191/189/187	170	178/182	162/164	322/317/319/324	325/323/327	257	296/300	318/320/316	132	211/229	165	351/354	247	_	315/313/319/311	278/287	345
Landrace_3	177	191	162/170	178/182	162/164	322/317/319/324	325/327/323	257	296/300	320/318/316	132	211	165	351/354	247	215/214	315/313/311	_	345
Landrace_3	177	191/189	162/170	178/182	162/164	322/317/319/324	325/323/327	257	296/300	320/318/316	132	211/229	165	351/345	247	214/215	313/315/311	_	345
Landrace_3	177	191/189/187	162/170	178/182	162/164	317/322/319/324	325/323/327	257	300/296	320/318/316	132	211	165	354/345	247	215/214	313/315/319	_	345
Landrace_4	177	191	170/168	178/182	162	317/322/319/324	325/323/327	257	296	318/320/316	132	211	165	342	247	_	38144	_	360
Landrace_4	177	191	170/168	178/182	162	322/317/319/324	325/323/327	257	296	318/320/316	132	211	165	342/351	247	215/214	327/325/329	_	360/363
Landrace_4	177	191	170	178/182	162	322/317/319/324	325/323/327	257	296	318/320/316	132	211	165	342/351	247	215/214	327/325/329	_	360/363
Landrace_4	177	191	170/168	178/182	162/164	317/324	325/323/327	257	296/300	320/318/316	132	211	165	351	247	215/214	313/315/311	_	360/363
Landrace_4	177	191	170	178/182	162	317/322/319	325/327/323	257	296	318/320/316	132	211	165	342/351	247	_	327/325/329	_	363
Landrace_6	181	191/189	162/160	182	162	322/319	325/323/327	257	300	322/324/320	132	211/229	165	354	259	215/214	315/313/311	_	345
Landrace_6	181/183	191/189	162/170	178/182	162	_	325/323/327	257	292/300	322/324/320	132	211/229	165	354/351	247/259	215/214	313/315/311	_	342/345
Landrace_6	181	191	162	182	162	317/322/319/324	325/323/327	257	300	320/318/316	132	211/229	165	354	247/259	215/214	313/315/311	_	345/348
Landrace_6	181	187	162	177	162	322/319	325/323/327	257	298	318/320/316	132	211	165	354	247	_	319/321/317	_	345
Landrace_6	181/183	191	162/168	178/182	162	322/319	325/327/323	257	292/300	322/320/318	132	229	165	354/351	247/259	214/215	315/313/311	_	342/345
Landrace_8	175/177	191	162/170	178/182	162	322/319	308/325	257	296/300	322/324/320	132	211	165	354/351	247	215/214	315/313/311	_	348
Landrace_8	175/177	191	162/170	178/182	162	319/322	308/325	257	296/300	322/324/320	132	211	165	354	247	215/214	313/315/311	_	363
Landrace_8	175/177	191	162/170	178/182	162	_	308/325/323	257	300/296	322/324/320	132	211	165	351	247	214/215/212	313	_	348/363
Landrace_8	175/177	191	162/170	178/182	162	322/319	308	257	296/300	322/324/320	132	211	165/168	354	247	214/215	315/313/311	_	363
Landrace_8	175	191	170	182	162/160	322/319	325/327/323	257	300	322/324/320	132	211	165	354	247	214/215	315/313/311	_	348/363
Landrace_9	177	187/191	170	182	164	317/324	325/323/327	257	_	322/320/324	132	211	165	351/354	247	215/214	315/313	281	345
Landrace_9	177	191/187	170	182	164	324/317	325/323/327	257	300	322/324/320	132	211	165	351/354	247	215/214	313/315/311	281	345
Landrace_9	177	187/191	170	182	164	_	325/323/327	257	300	322/324/320	132	211	165	351/354	247	215/214	315/313/319/311	281	345
Landrace_9	177	187/191	170	182	164	_	_	257	300	322/324/320	132	211	165	351/354	247	215/214	315/313	281	345
Landrace_9	177	187/191	170	182	164	317/324	325/323/327	257	_	322/324/320	132	211	165	351	247	_	315/313/319/311	281	345
Landrace_12	177	187/191	170	182	164	317/324	325/323/327	257	300	322/324/320	132/134	211	165	354	247	215/214	313/315/311	281	363
Landrace_12	181	187	162	177	162	319/322	308/325	_	296/298	320/318/322	132	211	165	354	247	215/217/214/216	327/325/329	281	345/363
Landrace_12	177	187/191	170	182	164	317/324	325/323/327	_	300	322/324/320	134	211	165	354	247	215/214	313/315/311	281	363
Landrace_12	175/177	191	162/170	177	162	319/322	325/323/327	_	296	322/324/320	132	211	165	351/354	247	214/215	315/313/311	281	348/363
Landrace_12	177/175	187/191	170/168	182	164	317/324	325/323/327	_	300	322/324/320	_	211	165	354	247	215/214	313/315/311	281	363
Landrace_13	183/181	191	162	177/182	164	317/322/319/324	325/323/327	257	_	320/318/322	132	211	165	351	247	215/214	319/321/317	281	363
Landrace_13	177	191	162/170	182	158/164	322/317/319/324	325/323/327	257	300	322/324/320	132	211	165	354	247	214/215	319/321/317	281	363
Landrace_13	_	189/191	162/170	177/182	164/158	324/317	325/323/327	257	296/300	320/318/322	132	211	165	351/354	247	214/215	319/321/317	281	363
Landrace_13	_	_	162	177	158/164	322/319	325/327/323	257	_	318/320/316	132	211	165	351	247	214/215	319/317	281	345/363
Landrace_13	177	189/191	162/170	177	158/164	322/317/319/324	325/327/323	257	296	318/320/316	132	211	165	351/354	247	214/215	319/321/317	281	345
Landrace_15	181	191	162/160	182	162	317/324	325/323/327	257	292	318/320/316	132	229	165	354	247	214/215	325/327/329	281	360
Landrace_15	181	191	162/160	182	162	317/324	325/327/323	257	292	318/320/316	132	229	165	354	247	214/215	38144	281	360
Landrace_15	181	191	162/160	182	162	317/324	325/323/327	257	292	318/320/316	132	229	165	354	247	214/215	325/327/329	281	360
Landrace_15	181	191	162	182	162	317/324	325/323/327	257/255	_	318/320/316	132	229	165	354	247	215/214	327/325/329	281	360
Landrace_15	181	191	162	182	162	317/324	325/323/327	257	292	318/320/316	132	229	165	354	247	214/215	327/325/329	281	360
Landrace_20	177	191	170/168	182/180	162	317/322/319/324	325/323/327	257	300	318/320/316	132	229	165	354	247	214/215	38144	281	345
Landrace_20	175/177	191	162/168	177/182	162/164	322/319	325/327/323	257	296/300	320/318/322	132	211	165	354	247	215/214	315/313/319	281	345
Landrace_20	177	191	170/168	177/182	162	322/319	325/323/327	_	296/300	320/318/322	132	211	165	354/351	247	215/214	321/319/317	281	345/363
Landrace_20	177	191	170/168	182	162	322/319	325/323/327	257	300	318/320/316	132	211/229	165	354	247	215/214	319/317/321	281	345
Landrace_20	_	191	168/166	182	162	322/319	325/323/327	257	292/300	322/324/320	132	229	165	354	247	214/215	313/315	281	345
Landrace_2	181	187	162	182	162	322/319	325/323/327	257	292/300	322/324/320	132	211	168	_	247	215/214	313/315	278	345
Landrace_2	181	189/187	162	182	162	319/322	325/323/327	257	300	322/320/324	132	211	168	_	247	215/214	315/313	278	345
Landrace_2	181	191/189	162	182	162	317/322/319	325/323/327	257	292/300	320/318/322	132	211/229	165/168	_	247	215/214	313/315/311	278	345/360
Landrace_2	181	191/189	162	182/180	162	322/319	325/327/323	257	300	322/324	132	211/229	168	351	247	215/214	315/313	278	345
Landrace_2	181	187/189	162	182	162	319/322	325/323/327	257	292/300	320/318/316	132	211	165/168	351/345	247	215/214	315/313	278	345
Landrace_3	177	191	170	176/180/178	164	317/324	325/327/323	257	296	318/320/316	132	211	165	351/354	247	214/215	315/313/311	278	345
Landrace_3	177	191/189/187	170	178/182	162	322/317/319	325/323/327	257	296/300	318/320/316	132	211	165	351/354	247	_	315/313	278/287	345
Landrace_3	177	191	162/170	178/182	162/164	322/317/319	325/327/323	257	296/300	320/318/316	132	211	165	351/354	247	215/214	315/313	_	345
Landrace_3	177	191/189	162/170	178/182	162/164	322/317/319	325/323/327	257	296/300	320/318/316	132	211/229	165	351/345	247	214/215	313/315/311	_	345
Landrace_3	177	191/189/187	162	178/182	162/164	317/322/319	325/323/327	257	300/296	320/318/316	132	211	165	354/345	247	215/214	313/315	_	345
Landrace_4	177	191	170	178	162	317/322/319/324	325/323/327	257	296	318/320/316	132	211	165	342	247	_	38144	_	360
Landrace_4	177	191	170	178/182	162	322/317/319	325/323/327	257	296	318/320/316	132	211	165	342/351	247	215/214	327/325/329	_	360/363
Landrace_4	177	191	170	178/182	162	322/317/319	325/323/327	257	296	318/320/316	132	211	165	342/351	247	215/214	327/325/329	_	360/363
Landrace_4	177	191	170	178/182	162/164	317/324	325/323/327	257	296/300	320/318	132	211	165	351	247	215/214	313/315/311	_	360/363
Landrace_4	177	191	170	178/182	162	317/322/319	325/327/323	257	296	318/320/316	132	211	165	342/351	247	_	327/325/329	_	363
Landrace_6	181	191/189	162	182	162	322/319	325/323/327	257	300	322/324/320	132	211/229	165	354	259	215/214	315/313	_	345
Landrace_6	181	191/189	162/170	178/182	162	_	325/323/327	257	292/300	322/324/320	132	211/229	165	354/351	247/259	215/214	313/315/311	_	342/345
Landrace_6	181	191	162	182	162	317/322/319	325/323/327	257	300	320/318/316	132	211/229	165	354	247/259	215/214	313/315/311	_	345/348
Landrace_6	181	187	162	177	162	322/319	325/323/327	257	298	318/320/316	132	211	165	354	247	_	319/321/317	_	345
Landrace_6	181	191	162/168	178/182	162	322/319	325/327/323	257	292/300	322/320/318	132	229	165	354/351	247/259	214/215	315/313	_	342/345
Landrace_8	175/177	191	162/170	178/182	162	322/319	308	257	296/300	322/324/320	132	211	165	354/351	247	215/214	315/313	_	348
Landrace_8	175/177	191	162/170	178/182	162	319/322	308	257	296	322/324/320	132	211	165	354	247	215/214	313/315	_	363
Landrace_8	175/177	191	162	178/182	162	_	308/325	257	300/296	322/324/320	132	211	165	351	247	214/215/212	313	_	348/363
Landrace_8	175/177	191	162/170	178/182	162	322/319	308	257	296/300	322/324/320	132	211	165/168	354	247	214/215	315/313	_	363
Landrace_8	175	191	170	182	162/160	322/319	325/327/323	257	300	322/324/320	132	211	165	354	247	214/215	315/313	_	348/363
Landrace_9	177	187/191	170	182	164	317/324	325/323/327	257	_	322/320/324	132	211	165	351/354	247	215/214	315/313	281	345
Landrace_9	177	191/187	170	182	164	324/317	325/323/327	257	300	322/324/320	132	211	165	351/354	247	215/214	313/315	281	345
Landrace_9	177	187/191	170	182	164	_	325/323/327	257	300	322/324/320	132	211	165	351/354	247	215/214	315/313	281	345
Landrace_9	177	187/191	170	182	164	_	_	257	300	322/324/320	132	211	165	351/354	247	215/214	315/313	281	345
Landrace_9	177	187/191	170	182	164	317/324	325/323/327	257	_	322/324/320	132	211	165	351	247	_	315/313	281	345
Landrace_12	177	187/191	170	182	164	317/324	325/323/327	257	300	322/324/320	132/134	211	165	354	247	215/214	313/315/311	281	363
Landrace_12	181	187	162	177	162	319/322	308	_	296/298	320/318/322	132	211	165	354	247	215/217/214	327/325/329	281	345/363
Landrace_12	177	187/191	170	182	164	317/324	325/323/327	_	300	322/324/320	134	211	165	354	247	215/214	313/315/311	281	363
Landrace_12	175/177	191	162/170	177	162	319/322	325/323/327	_	296	322/324/320	132	211	165	351/354	247	214/215	315/313	281	348/363
Landrace_12	177	187/191	170/168	182	164	317/324	325/323/327	_	300	322/324/320	_	211	165	354	247	215/214	313/315/311	281	363
Landrace_13	183	191	162	177/182	164	317/322/319/324	325/323/327	257	_	320/318/322	132	211	165	351	247	215/214	319/321/317	281	363
Landrace_13	177	191	162	182	158/164	322/317/319	325/323/327	257	300	322/324/320	132	211	165	354	247	214/215	319/321/317	281	363
Landrace_13	_	189/191	162	177/182	164/158	324/317	325/323/327	257	296/300	320/318/322	132	211	165	351/354	247	214/215	319/321/317	281	363
Landrace_13	_	_	162	177	158/164	322/319	325/327/323	257	_	318/320/316	132	211	165	351	247	214/215	319/317	281	345
Landrace_13	177	189/191	162/170	177	158/164	322/317/319/324	325/327/323	257	296	318/320/316	132	211	165	351/354	247	214/215	319/321/317	281	345
Landrace_15	181	191	162	182	162	317/324	325/323/327	257	292	318/320/316	132	229	165	354	247	214/215	325/327	281	360
Landrace_15	181	191	162	182	162	317/324	325/327/323	257	292	318/320/316	132	229	165	354	247	214/215	38144	281	360
Landrace_15	181	191	162	182	162	317/324	325/323/327	257	292	318/320/316	132	229	165	354	247	214/215	325/327	281	360
Landrace_15	181	191	162	182	162	317/324	325/323/327	257	_	318/320/316	132	229	165	354	247	215/214	327/325	281	360
Landrace_15	181	191	162	182	162	317/324	325/323/327	257	292	318/320/316	132	229	165	354	247	214/215	327/325/329	281	360
Landrace_20	177	191	170	182	162	317/322/319/324	325/323/327	257	300	318/320/316	132	229	165	354	247	214/215	38144	281	345
Landrace_20	175/177	191	162/168	177/182	162/164	322/319	325/327/323	257	296/300	320/318/322	132	211	165	354	247	215/214	315/313	281	345
Landrace_20	177	191	170	177/182	162	322/319	325/323/327	_	296/300	320/318/322	132	211	165	354/351	247	215/214	321/319/317	281	345/363
Landrace_20	177	191	170	182	162	322/319	325/323/327	257	300	318/320/316	132	211/229	165	354	247	215/214	319/317/321	281	345
Landrace_20	_	191	168	182	162	322/319	325/323/327	257	292/300	322/324/320	132	229	165	354	247	214/215	313/315	281	345
Landrace_2	181	187	162	182	162	322/319	325/323/327	257	292/300	322/324/320	132	211	168	_	247	215/214	313/315	278	345
Landrace_2	181	189/187	162	182	162	319/322	325/323/327	257	300	322/320/324	132	211	168	_	247	215/214	315/313	278	345
Landrace_2	181	191/189	162	182	162	317/322/319	325/323/327	257	292/300	320/318	132	211	165/168	_	247	215/214	313/315	278	345
Landrace_2	181	191/189	162	182/180	162	322/319	325/327/323	257	300	322/324	132	211/229	168	351	247	215/214	315/313	278	345
Landrace_2	181	187/189	162	182	162	319/322	325/323/327	257	292/300	320/318	132	211	165/168	351/345	247	215/214	315/313	278	345
Landrace_3	177	191	170	176/180/178	164	317/324	325/327/323	257	296	318/320/316	132	211	165	351/354	247	214/215	315/313	278	345
Landrace_3	177	191/189/187	170	178/182	162	322/317/319	325/323/327	257	296/300	318/320/316	132	211	165	351/354	247	_	315/313	278/287	345
Landrace_3	177	191	162	178/182	162	322/317/319	325/327/323	257	296/300	320/318	132	211	165	351/354	247	215/214	315/313	_	345
Landrace_3	177	191/189	162	178	162	322/317	325/323/327	257	296/300	320/318	132	211	165	351/345	247	214/215	313/315/311	_	345
Landrace_3	177	191/189/187	162	178	162/164	317/322	325/323/327	257	300/296	320/318	132	211	165	354/345	247	215/214	313/315	_	345
Landrace_4	177	191	170	178	162	317/322/319/324	325/323/327	257	296	318/320	132	211	165	342	247	_	38144	_	360
Landrace_4	177	191	170	178	162	322/317	325/323/327	257	296	318/320	132	211	165	342/351	247	215/214	327/325	_	360
Landrace_4	177	191	170	178	162	322/317	325/323/327	257	296	318/320	132	211	165	342/351	247	215/214	327/325	_	360/363
Landrace_4	177	191	170	178	162	317/324	325/323/327	257	296/300	320/318	132	211	165	351	247	215/214	313/315	_	360/363
Landrace_4	177	191	170	178	162	317/322	325/327/323	257	296	318/320/316	132	211	165	342/351	247	_	327/325	_	363
Landrace_6	181	191	162	182	162	322/319	325/323/327	257	300	322/324/320	132	211	165	354	259	215/214	315/313	_	345
Landrace_6	181	191/189	162	178/182	162	_	325/323/327	257	292/300	322/324/320	132	211/229	165	354/351	247/259	215/214	313/315	_	342
Landrace_6	181	191	162	182	162	317/322	325/323	257	300	320/318	132	211	165	354	247/259	215/214	313/315	_	345/348
Landrace_6	181	187	162	177	162	322/319	325/323	257	298	318/320/316	132	211	165	354	247	_	319/321/317	_	345
Landrace_6	181	191	162/168	178/182	162	322/319	325/327/323	257	292/300	322/320	132	229	165	354/351	247/259	214/215	315/313	_	342/345
Landrace_8	175	191	162	178/182	162	322/319	308	257	296/300	322/324/320	132	211	165	354/351	247	215/214	315/313	_	348
Landrace_8	175/177	191	162	178/182	162	319/322	308	257	296	322/324/320	132	211	165	354	247	215/214	313/315	_	363
Landrace_8	175	191	162	178	162	_	308	257	300/296	322/324/320	132	211	165	351	247	214/215/212	313	_	348
Landrace_8	175	191	162	178	162	322/319	308	257	296/300	322/324/320	132	211	165/168	354	247	214/215	315/313	_	363
Landrace_8	175	191	170	182	162/160	322/319	325/327/323	257	300	322/324/320	132	211	165	354	247	214/215	315/313	_	348
Landrace_9	177	187/191	170	182	164	317/324	325/323	257	_	322/320/324	132	211	165	351/354	247	215/214	315/313	281	345
Landrace_9	177	191/187	170	182	164	324/317	325/323/327	257	300	322/324/320	132	211	165	351/354	247	215/214	313/315	281	345
Landrace_9	177	187/191	170	182	164	_	325/323	257	300	322/324/320	132	211	165	351/354	247	215/214	315/313	281	345
Landrace_9	177	187/191	170	182	164	_	_	257	300	322/324/320	132	211	165	351/354	247	215/214	315/313	281	345
Landrace_9	177	187/191	170	182	164	317/324	325/323	257	_	322/324/320	132	211	165	351	247	_	315/313	281	345
Landrace_12	177	187/191	170	182	164	317	325/323	257	300	322/324/320	132/134	211	165	354	247	215/214	313/315	281	363
Landrace_12	181	187	162	177	162	319/322	308	_	296/298	320/318	132	211	165	354	247	215/217	327/325/329	281	345
Landrace_12	177	187/191	170	182	164	317/324	325/323/327	_	300	322/324/320	134	211	165	354	247	215/214	313/315	281	363
Landrace_12	175/177	191	162/170	177	162	319/322	325/323/327	_	296	322/324/320	132	211	165	351/354	247	214/215	315/313	281	348
Landrace_12	177/175	187/191	170	182	164	317/324	325/323	_	300	322/324/320	_	211	165	354	247	215/214	313/315	281	363
Landrace_13	183	191	162	177/182	164	317/322/319/324	325/323/327	257	_	320/318	132	211	165	351	247	215/214	319/321/317	281	363
Landrace_13	177	191	162/170	182	158/164	322/317/319	325/323/327	257	300	322/324/320	132	211	165	354	247	214/215	319/321/317	281	363
Landrace_13	_	189/191	162	177/182	164/158	324/317	325/323/327	257	296/300	320/318	132	211	165	351/354	247	214/215	319/321	281	363
Landrace_13	_	_	162	177	158/164	322/319	325/327/323	257	_	318/320	132	211	165	351	247	214/215	319/317	281	345
Landrace_13	177	189/191	162	177	158/164	322/317	325/327/323	257	296	318/320	132	211	165	351/354	247	214/215	319/321/317	281	345
Landrace_15	181/179	191	162	182	162	317/324	325/323/327	257	292	318/320	132	229	165	354	247	214/215	325/327	281	360
Landrace_15	181	191	162	182	162	317/324	325/327/323	257	292	318/320	132	229	165	354	247	214/215	38144	281	360
Landrace_15	181	191	162	182	162	317/324	325/323/327	257	292	318/320	132	229	165	354	247	214/215	325/327	281	360
Landrace_15	181	191	162	182	162	317/324	325/323/327	257	_	318/320	132	229	165	354	247	215/214	327/325	281	360
Landrace_15	181	191	162	182	162	317/324	325/323/327	257	292	318/320	132	229	165	354	247	214/215	327/325	281	360
Landrace_20	177	191	170	182	162	317/322	325/323/327	257	300	318/320/316	132	229	165	354	247	214/215	38144	281	345
Landrace_20	175/177	191	162	177/182	162	322/319	325/327/323	257	296/300	320/318	132	211	165	354	247	215/214	315/313	281	345
Landrace_20	177	191	170	177/182	162	322/319	325/323/327	_	296/300	320/318	132	211	165	354/351	247	215/214	321/319	281	345
Landrace_20	177	191	170	182	162	322/319	325/323/327	257	300	318/320	132	211	165	354	247	215/214	319/317/321	281	345
Landrace_20	_	191	168	182	162	322/319	325/323/327	257	292/300	322/324/320	132	229	165	354	247	214/215	313/315	281	345
Landrace_2	181	187	162	182	162	322/319	325/323/327	257	292/300	322/324	132	211	168	_	247	215/214	313/315	278	345
Landrace_2	181	189/187	162	182	162	319/322	325/323/327	257	300	322/320	132	211	168	_	247	215/214	315/313	278	345
Landrace_2	181	191/189	162	182	162	317/322/319	325/323/327	257	292/300	320/318	132	211	165/168	_	247	215/214	313/315	278	345
Landrace_2	181	191/189	162	182/180	162	322/319	325/327/323	257	300	322/324	132	211/229	168	351	247	215/214	315/313	278	345
Landrace_2	181	187/189	162	182	162	319/322	325/323/327	257	292/300	320/318	132	211	165/168	351/345	247	215/214	315/313	278	345
Landrace_3	177	191	170	176/180/178	164	317/324	325/327/323	257	296	318/320	132	211	165	351	247	214/215	315/313	278	345
Landrace_3	177	191/189/187	170	178/182	162	322/317/319	325/323/327	257	296/300	318/320	132	211	165	351	247	_	315/313	278/287	345
Landrace_3	177	191	162	178/182	162	322/317/319	325/327/323	257	296/300	320/318	132	211	165	351/354	247	215/214	315/313	_	345
Landrace_3	177	191	162	178	162	322/317	325/323	257	296/300	320/318	132	211	165	351/345	247	214/215	313/315/311	_	345
Landrace_3	177	191	162	178	162	317/322	325/323	257	300/296	320/318	132	211	165	354/345	247	215/214	313/315	_	345
Landrace_4	177	191	170	178	162	317/322/319	325	257	296	318/320	132	211	165	342	247	_	38144	_	360
Landrace_4	177	191	170	178	162	322/317	325	257	296	318/320	132	211	165	342	247	215/214	327/325	_	360
Landrace_4	177	191	170	178	162	322/317	325	257	296	318/320	132	211	165	342/351	247	215/214	327/325	_	360/363
Landrace_4	177	191	170	178	162	317/324	325/323	257	296/300	320/318	132	211	165	351	247	215/214	313/315	_	360/363
Landrace_4	177	191	170	178	162	317/322	325	257	296	318/320	132	211	165	342/351	247	_	327/325	_	363
Landrace_6	181	191	162	182	162	322/319	325	257	300	322/324	132	211/229	165	354	259	215/214	315/313	_	345
Landrace_6	181	191/189	162	178	162	_	325/323	257	292	322/324	132	211	165	351	247/259	215/214	313/315	_	342
Landrace_6	181	191	162	182	162	317/322	325/323	257	300	320/318	132	211	165	354	247/259	215/214	313/315	_	345/348
Landrace_6	181	187	162	177	162	322/319	325/323	257	298	318/320	132	211	165	354	247	_	319/321/317	_	345
Landrace_6	181	191	162	178	162	322/319	325	257	292/300	322/320	132	229	165	354/351	247	214/215	315/313	_	342/345
Landrace_8	175	191	162	178	162	322	308	257	296	322/324	132	211	165	354/351	247	215/214	315/313	_	348
Landrace_8	175/177	191	162	178/182	162	319/322	308	257	296	322/324	132	211	165	354	247	215/214	313/315	_	363
Landrace_8	175	191	162	178	162	_	308	257	300/296	322	132	211	165	351	247	214/215/212	313	_	348
Landrace_8	175	191	162	178	162	322/319	308	257	296/300	322/324	132	211	165/168	354	247	214/215	315/313	_	363
Landrace_8	175	191	170	182	162	322	325	257	300	322/324	132	211	165	354	247	214/215	315/313	_	348
Landrace_9	177	187	170	182	164	317/324	325/323	257	_	322/320	132	211	165	351	247	215	315/313	281	345
Landrace_9	177	187	170	182	164	324/317	325/323	257	300	322/324	132	211	165	351/354	247	215/214	313/315	281	345
Landrace_9	177	187	170	182	164	_	325/323	257	300	322/324	132	211	165	351	247	215/214	315/313	281	345
Landrace_9	177	187/191	170	182	164	_	_	257	300	322/324	132	211	165	351/354	247	215/214	315/313	281	345
Landrace_9	177	187	170	182	164	317	325/323	257	_	322/324	132	211	165	351	247	_	315/313	281	345
Landrace_12	177	187	170	182	164	317	325	257	300	322	132	211	165	354	247	215/214	313/315	281	363
Landrace_12	181	187	162	177	162	319/322	308	_	296/298	320/318	132	211	165	354	247	215	327/325	281	345
Landrace_12	177	187/191	170	182	164	317/324	325/323	_	300	322	134	211	165	354	247	215/214	313/315	281	363
Landrace_12	175	191	162	177	162	319/322	325/323	_	296	322/324	132	211	165	351/354	247	214/215	315/313	281	348
Landrace_12	177/175	187	170	182	164	317/324	325/323	_	300	322	_	211	165	354	247	215/214	313/315	281	363
Landrace_13	183	191	162	177	164	317/322	325/323	257	_	320/318	132	211	165	351	247	215	319	281	363
Landrace_13	177	191	162/170	182	158/164	322/317	325	257	300	322/324	132	211	165	354	247	214/215	319/321	281	363
Landrace_13	_	189	162	177	164/158	324/317	325	257	296/300	320/318	132	211	165	351	247	214	319/321	281	363
Landrace_13	_	_	162	177	158	322/319	325	257	_	318/320	132	211	165	351	247	214	319	281	345
Landrace_13	177	189	162	177	158/164	322/317	325	257	296	318/320	132	211	165	351/354	247	214/215	319/321/317	281	345
Landrace_15	181/179	191	162	182	162	317	325	257	292	318/320	132	229	165	354	247	214/215	325/327	281	360
Landrace_15	181	191	162	182	162	317	325	257	292	318/320	132	229	165	354	247	214/215	38144	281	360
Landrace_15	181	191	162	182	162	317	325	257	292	318/320	132	229	165	354	247	214/215	325/327	281	360
Landrace_15	181	191	162	182	162	317/324	325/323	257	_	318/320	132	229	165	354	247	215/214	327/325	281	360
Landrace_15	181	191	162	182	162	317	325/323	257	292	318/320	132	229	165	354	247	214/215	327/325	281	360
Landrace_20	177	191	170	182	162	317/322	325/323	257	300	318/320	132	229	165	354	247	214/215	38144	281	345
Landrace_20	175	191	162	177	162	322/319	325	257	296	320/318	132	211	165	354	247	215/214	315/313	281	345
Landrace_20	177	191	170	177	162	322/319	325	_	296	320/318	132	211	165	351	247	215/214	321/319	281	345
Landrace_20	177	191	170	182	162	322/319	325	257	300	318/320	132	211	165	354	247	215/214	319	281	345
Landrace_20	_	191	168	182	162	322	325	257	292	322/324	132	229	165	354	247	214/215	313/315	281	345
Landrace_2	181	187	162	182	162	322/319	325	257	292	322	132	211	168	_	247	215/214	313/315	278	345
Landrace_2	181	189	162	182	162	319/322	325	257	300	322	132	211	168	_	247	215/214	315/313	278	345
Landrace_2	181	191	162	182	162	317/322	325	257	292	320/318	132	211	165/168	_	247	215/214	313/315	278	345
Landrace_2	181	191	162	182	162	322/319	325	257	300	322	132	211/229	168	351	247	215/214	315/313	278	345
Landrace_2	181	187	162	182	162	319/322	325	257	292	320/318	132	211	165/168	351/345	247	215/214	315/313	278	345
Landrace_3	177	191	170	176/180/178	164	317	325	257	296	318/320	132	211	165	351	247	214/215	315/313	278	345
Landrace_3	177	191	170	178	162	322/317	325	257	296	318	132	211	165	351	247	_	315/313	278/287	345
Landrace_3	177	191	162	178	162	322	325	257	296/300	320/318	132	211	165	351/354	247	215/214	315/313	_	345
Landrace_3	177	191	162	178	162	322/317	325	257	296/300	320/318	132	211	165	351/345	247	214/215	313/315/311	_	345
Landrace_3	177	191	162	178	162	317/322	325	257	300/296	320/318	132	211	165	354/345	247	215/214	315	_	345
Landrace_4	177	191	170	178	162	317/322	325	257	296	318	132	211	165	342	247	_	38144	_	360
Landrace_4	177	191	170	178	162	322/317	325	257	296	318/320	132	211	165	342	247	215/214	327/325	_	360
Landrace_4	177	191	170	178	162	322	325	257	296	318	132	211	165	342/351	247	215/214	327/325	_	360
Landrace_4	177	191	170	178	162	317	325	257	296/300	320/318	132	211	165	351	247	215/214	313/315	_	360
Landrace_4	177	191	170	178	162	317/322	325	257	296	318/320	132	211	165	342/351	247	_	327/325	_	363
Landrace_6	181	191	162	182	162	322	325	257	300	322	132	211/229	165	354	259	215/214	315/313	_	345
Landrace_6	181	191/189	162	178	162	_	325	257	292	322	132	211	165	351	247/259	215/214	313/315	_	342
Landrace_6	181	191	162	182	162	317/322	325	257	300	320/318	132	211	165	354	247/259	215/214	313/315	_	345
Landrace_6	181	187	162	177	162	322	325	257	298	318	132	211	165	354	247	_	319	_	345
Landrace_6	181	191	162	178	162	322	325	257	292/300	322/320	132	229	165	354/351	247	214/215	315/313	_	342
Landrace_8	175	191	162	178	162	322	308	257	296	322	132	211	165	354/351	247	215	315/313	_	348
Landrace_8	175/177	191	162	178	162	319/322	308	257	296	322	132	211	165	354	247	215	313/315	_	363
Landrace_8	175	191	162	178	162	_	308	257	300/296	322	132	211	165	351	247	214/215/212	313	_	348
Landrace_8	175	191	162	178	162	322/319	308	257	296/300	322/324	132	211	165/168	354	247	214/215	315/313	_	363
Landrace_8	175	191	170	182	162	322	325	257	300	322/324	132	211	165	354	247	214/215	315/313	_	348
Landrace_9	177	187	170	182	164	317	325	257	_	322	132	211	165	351	247	215	315	281	345
Landrace_9	177	187	170	182	164	324/317	325	257	300	322	132	211	165	351/354	247	215/214	313/315	281	345
Landrace_9	177	187	170	182	164	_	325	257	300	322	132	211	165	351	247	215	315	281	345
Landrace_9	177	187	170	182	164	_	_	257	300	322	132	211	165	351/354	247	215	315	281	345
Landrace_9	177	187	170	182	164	317	325	257	_	322	132	211	165	351	247	_	315	281	345
Landrace_12	177	187	170	182	164	317	325	257	300	322	132	211	165	354	247	215/214	313/315	281	363
Landrace_12	181	187	162	177	162	319/322	308	_	296/298	320/318	132	211	165	354	247	215	327	281	345
Landrace_12	177	187	170	182	164	317	325	_	300	322	134	211	165	354	247	215/214	313/315	281	363
Landrace_12	175	191	162	177	162	319/322	325	_	296	322	132	211	165	351/354	247	214/215	315/313	281	348
Landrace_12	177	187	170	182	164	317/324	325	_	300	322	_	211	165	354	247	215	313/315	281	363
Landrace_13	183	191	162	177	164	317/322	325	257	_	320/318	132	211	165	351	247	215	319	281	363
Landrace_13	177	191	162	182	158	322/317	325	257	300	322	132	211	165	354	247	214/215	319	281	363
Landrace_13	_	189	162	177	164	324/317	325	257	296	320	132	211	165	351	247	214	319	281	363
Landrace_13	_	_	162	177	158	322/319	325	257	_	318/320	132	211	165	351	247	214	319	281	345
Landrace_13	177	189	162	177	158	322/317	325	257	296	318/320	132	211	165	351/354	247	214	319	281	345
Landrace_15	181	191	162	182	162	317	325	257	292	318	132	229	165	354	247	214/215	325/327	281	360
Landrace_15	181	191	162	182	162	317	325	257	292	318/320	132	229	165	354	247	214/215	38144	281	360
Landrace_15	181	191	162	182	162	317	325	257	292	318/320	132	229	165	354	247	214	325/327	281	360
Landrace_15	181	191	162	182	162	317	325	257	_	318	132	229	165	354	247	215	327/325	281	360
Landrace_15	181	191	162	182	162	317	325	257	292	318	132	229	165	354	247	214/215	327/325	281	360
Landrace_20	177	191	170	182	162	317/322	325	257	300	318	132	229	165	354	247	214/215	38144	281	345
Landrace_20	175	191	162	177	162	322	325	257	296	320	132	211	165	354	247	215/214	315/313	281	345
Landrace_20	177	191	170	177	162	322	325	_	296	320	132	211	165	351	247	215/214	321/319	281	345
Landrace_20	177	191	170	182	162	322	325	257	300	318	132	211	165	354	247	215	319	281	345
Landrace_20	_	191	168	182	162	322	325	257	292	322	132	229	165	354	247	214/215	313/315	281	345
