# Supplementary material for: An application of kernel methods to variety identification based on SSR markers genetic fingerprinting
Source: BMC Bioinformatics. 2011 May 20;12:177. doi: 10.1186/1471-2105-12-177 (PMC3128031; doi:10.1186/1471-2105-12-177)
Supplement: Additional file 3 — geoVar dataset. A set of 67 different varieties from the same geographic region were genotyped on 48 SSR markers for a total of 93 observations. The objective is to discriminate the 12 known subtypes. [file 1471-2105-12-177-S3.CSV]

Group	ssr_1	ssr_2	ssr_3	ssr_4	ssr_5	ssr_6	ssr_7	ssr_8	ssr_9	ssr_10	ssr_11	ssr_12	ssr_13	ssr_14	ssr_15	ssr_16	ssr_17	ssr_18	ssr_19	ssr_20	ssr_21	ssr_22	ssr_23	ssr_24	ssr_25	ssr_26	ssr_27	ssr_28	ssr_29	ssr_30	ssr_31	ssr_32	ssr_33	ssr_34	ssr_35	ssr_36	ssr_37	ssr_38	ssr_39	ssr_40	ssr_41	ssr_42	ssr_43	ssr_44	ssr_45	ssr_46	ssr_47	ssr_48
Region_7	152/152	174/174	170/170	178/178	187/187	133/133	171/171	199/199	164/164	189/189	230/230	229/229	257/257	200/200	333/333	316/316	259/259	226/226	208/208	135/135	134/134	181/181	151/151	130/130	213/213	185/186	247/247	212/212	159/162	237/237	129/129	215/215	147/147	222/222	130/130	160/160	191/191	104/104	196/196	_	176/176	268/268	92/92	112/112	114/114	131/131	139/139	142/142
Region_7	152/152	172/180	170/170	178/178	187/187	133/133	171/171	199/199	162/162	189/189	230/244	229/229	257/257	200/200	333/333	316/316	259/259	226/226	208/208	135/135	134/134	181/181	151/151	130/130	213/213	185/185	247/247	212/212	156/159	237/237	84/129	215/215	147/147	222/222	130/130	160/160	191/191	104/104	196/196	239/239	176/176	268/268	92/92	112/112	114/114	131/131	139/139	142/142
Region_7	152/152	172/180	170/170	178/178	185/187/191	133/133	163/165	199/199	162/162	189/189	230/242	229/229	_	200/200	331/331	314/314	257/261	211/220	205/205	135/135	134/140/146	217/227/230	154/154	130/142	210/216/219	188/191	250/259	195/198/212	156/162	223/229/272	129/132	213/215	141/144/147	219/225	133/133	163/163	191/191	101/101	199/199	248/275	179/179	274/277	94/94	106/112/120	118/122	133/133	_	138/138
Region_7	152/152	172/180	168/170	178/178	187/187	133/133	163/165	195/199	162/162	189/189	230/242	229/229	257/257	200/200	331/331	314/314	257/261	211/223/226	205/205	135/135	140/143/150	214/227/230	154/154	130/142	210/213/216	188/188	250/256/259	195/212	156/162	214/229/272	129/132	213/213	144/147	225/225	133/136	163/163	191/191	101/101	199/199	248/275	176/179	274/277	94/94	106/112/120	116/118	_	139/139	138/138
Region_2	154/154	174/174	168/168	174/174	187/187	131/131	165/165	195/195	158/158	189/189	234/242	229/229	257/257	208/208	333/333	310/310	263/263	232/232	205/205	138/138	150/150	233/233	154/154	133/133	190/190	188/188	247/247	207/207	156/162	220/220	84/129	216/216	132/132	222/222	130/130	204/210	191/191	101/101	184/184	251/251	170/170	277/277	94/94	108/108	116/116	133/133	139/139	142/142
Region_6	154/154	174/174	166/166	174/174	187/187	133/133	165/165	195/195	162/162	189/189	230/242	229/229	259/259	204/204	335/335	310/310	255/255	220/220	208/208	128/128	146/146	233/233	154/154	133/133	178/178	188/188	259/259	209/209	156/162	240/240	84/126	218/218	147/147	225/225	130/130	160/160	185/185	104/104	187/187	251/251	176/176	274/274	94/94	108/108	112/112	133/133	135/135	144/144
Region_6	_	_	166/166	_	_	_	_	_	162/162	_	230/230	_	_	_	335/335	_	255/255	220/220	208/208	_	143/143	230/230	112/154	133/133	178/178	_	259/259	209/209	_	_	_	216/216	150/150	225/225	130/130	160/160	185/185	_	_	_	_	274/274	94/94	108/108	112/112	_	135/135	144/144
Region_1	154/154	172/172	168/168	176/176	187/187	137/137	167/167	199/199	166/166	189/189	234/242	229/229	261/261	200/200	333/333	312/312	259/259	235/235	208/208	135/135	_	_	151/151	_	196/196	185/185	_	186/186	156/162	249/249	84/129	218/218	129/129	222/222	130/130	179/179	185/185	104/104	193/193	242/242	176/176	274/274	100/100	110/110	120/120	137/137	137/137	144/144
Region_1	154/154	172/172	168/168	176/176	187/187	137/137	167/167	167/199	166/166	191/191	234/234	229/229	261/261	210/210	333/333	308/308	261/261	235/235	208/208	135/135	171/171	199/199	151/151	145/145	196/196	185/185	256/256	186/186	162/162	249/249	129/129	218/218	129/129	222/222	130/130	179/179	185/185	104/104	193/193	242/242	176/176	274/274	100/100	110/110	116/116	137/137	137/137	142/144
Region_1	154/154	172/172	168/168	176/176	187/187	137/137	167/167	199/199	166/166	191/191	234/234	229/229	263/263	210/210	333/333	308/308	261/261	235/235	190/208	135/135	171/171	199/199	151/151	145/145	196/196	185/185	256/256	186/186	_	249/249	129/129	218/218	129/129	222/222	130/130	179/179	185/185	104/104	193/193	_	176/176	274/274	100/100	110/110	116/116	137/137	137/137	142/144
Region_1	154/154	174/174	168/168	176/176	187/187	137/137	165/165	199/199	164/164	189/189	234/242	229/229	261/261	200/210	333/333	308/308	261/261	230/230	233/233	135/135	146/146	199/199	151/151	123/123	190/190	185/185	247/247	186/186	156/162	249/249	84/129	218/218	129/129	222/222	130/130	179/179	182/182	104/104	196/196	242/242	183/183	274/274	92/92	110/110	116/116	137/137	137/137	144/144
Region_6	154/154	174/174	168/168	178/178	187/187	133/133	165/165	195/195	162/162	187/187	230/242	229/229	259/259	204/204	335/335	310/310	255/255	226/226	208/208	128/128	140/140	230/230	154/154	133/133	181/181	188/188	259/259	189/189	156/162	223/223	84/126	213/213	144/144	225/225	130/130	160/160	185/185	104/104	199/199	245/245	176/176	274/274	94/94	108/108	112/112	133/133	135/135	144/144
Region_10	152/152	178/178	166/168	174/174	189/189	133/133	167/167	195/195	162/168	187/191	230/242	231/231	259/259	208/208	331/333	310/310	253/261	220/232	205/205	135/135	153/156	230/236	157/157	133/133	193/199	188/188	250/259	180/183	156/162	240/243	84/126	218/218	129/129	231/234	130/130	160/173	182/182	104/107	187/187	_	170/170	271/271	100/100	108/114	112/114	133/133	133/135	140/142
Region_10	152/152	178/178	166/166	174/174	189/189	133/133	167/167	195/195	162/162	187/187	230/242	231/231	259/259	208/208	331/331	310/310	253/253	220/220	205/205	135/135	153/153	233/233	157/157	136/136	193/193	188/188	250/250	180/180	156/162	240/240	84/126	218/218	129/129	231/231	130/130	160/160	182/182	104/104	187/187	251/251	170/170	271/271	100/100	108/110	114/114	133/133	133/133	142/142
Region_10	152/152	178/178	166/166	174/174	189/189	133/133	167/167	195/195	162/166	187/193	230/242	231/231	259/259	208/208	331/331	310/310	253/261	220/232	205/205	135/135	153/153	236/236	157/157	136/136	193/199	188/188	250/272	180/183	156/162	240/243	84/126	218/218	129/129	231/231	130/130	160/160	182/182	104/107	187/187	251/251	170/170	271/271	100/100	108/114	114/114	133/133	133/133	142/142
Region_6	154/154	174/174	166/166	176/176	187/187	133/133	167/167	199/199	158/158	187/187	230/242	229/229	259/259	210/210	333/333	310/310	255/255	220/220	205/205	135/135	143/143	230/230	154/154	139/139	210/210	188/188	250/250	195/195	156/162	240/240	84/126	218/218	158/158	228/228	130/130	160/160	182/182	104/104	187/187	251/251	170/170	274/274	94/94	104/104	112/112	133/133	135/135	140/140
Region_8	154/154	174/174	166/166	178/178	187/187	133/133	165/165	199/199	162/162	189/189	234/242	227/227	261/261	200/200	335/335	312/312	259/259	226/226	205/205	128/128	159/162	199/199	151/151	142/142	219/219	188/188	250/250	221/221	156/162	206/206	84/126	220/220	135/135	231/231	130/130	179/179	182/182	104/104	181/181	239/239	186/189	274/274	100/100	112/112	112/114	133/133	137/137	140/140
Region_2	154/154	174/174	170/170	178/178	185/185	133/133	165/165	199/199	162/162	189/189	230/242	229/229	257/257	210/210	335/335	314/314	261/261	226/226	214/214	128/128	184/184	196/196	154/154	133/133	207/207	191/191	262/262	207/207	156/162	206/206	84/126	213/213	138/138	222/222	127/127	188/188	185/185	101/101	_	239/248	179/179	274/274	94/94	104/104	120/120	133/133	139/139	140/140
Region_5	154/154	172/172	170/170	_	187/187	133/133	165/165	199/199	162/162	189/189	236/242	229/229	261/261	204/204	335/335	316/316	261/261	229/229	217/217	128/128	178/178	202/202	151/151	133/133	207/207	191/191	259/259	186/186	156/162	206/206	84/129	213/213	135/135	231/231	127/127	176/176	182/182	104/104	205/205	242/242	176/176	274/274	100/100	104/104	116/116	133/133	139/139	144/144
Region_9	154/154	174/174	170/170	178/178	187/187	133/133	165/165	199/199	162/162	189/189	236/242	227/227	261/261	202/202	335/335	310/310	259/259	229/229	205/205	128/128	171/171	196/196	154/154	133/133	205/205	188/188	259/259	212/212	156/162	229/229	84/126	215/215	138/141	219/219	130/130	173/173	191/191	104/104	199/199	245/245	179/179	274/274	94/94	110/110	114/114	133/133	139/139	140/140
Region_9	154/154	174/174	170/170	178/178	187/187	133/133	165/165	199/199	162/162	176/189	236/242	227/227	261/261	208/208	335/335	310/310	261/261	229/229	205/205	128/128	168/168	202/202	151/151	136/136	205/205	188/188	259/259	207/207	156/162	229/229	84/126	213/213	141/141	231/231	130/130	179/179	188/188	101/101	199/199	254/254	179/179	274/274	100/100	110/110	112/112	133/133	139/139	140/140
Region_9	154/154	174/174	170/170	178/178	187/187	133/133	165/165	199/199	162/162	189/189	236/242	227/227	261/261	210/210	335/335	310/310	259/259	232/232	205/205	128/128	171/171	196/196	154/154	133/133	205/205	188/188	262/262	207/207	156/162	229/229	84/126	215/215	138/138	231/231	130/130	173/173	185/185	101/101	199/199	254/254	183/183	274/274	94/94	110/110	114/114	133/133	139/139	140/140
Region_5	154/154	172/172	168/168	178/178	187/187	133/133	161/161	199/199	162/162	189/189	236/242	231/231	261/261	204/204	335/335	316/316	261/261	229/229	205/205	135/135	146/146	196/196	154/154	133/133	205/207	191/191	253/253	195/195	156/162	255/255	84/126	213/213	144/144	219/219	127/127	176/176	191/191	104/104	202/202	245/245	176/176	274/274	94/94	110/110	120/120	133/133	141/141	144/144
Region_9	154/154	174/174	166/166	178/178	187/187	133/133	165/165	199/199	162/162	189/189	236/242	227/227	261/261	204/204	335/335	310/310	257/257	235/235	205/205	128/128	178/178	199/199	151/151	136/136	205/205	178/178	262/262	207/207	156/162	223/223	84/126	213/213	138/138	219/219	127/127	176/176	191/191	101/101	202/202	245/245	176/176	274/274	98/98	112/112	112/112	133/133	139/139	140/140
Region_7	154/154	174/174	168/168	178/178	187/187	133/133	163/163	199/199	164/164	189/189	230/242	231/231	259/259	202/202	329/329	312/312	259/259	229/229	214/214	128/128	134/134	181/181	151/151	139/139	196/196	185/185	259/259	189/189	156/162	246/246	84/129	213/213	144/144	222/222	130/130	160/160	185/185	104/104	196/196	242/242	179/179	274/274	100/100	110/110	116/116	137/137	135/135	140/140
Region_3	152/152	174/174	172/172	176/176	185/185	137/137	167/167	199/199	164/164	178/178	234/242	231/231	261/261	200/200	331/331	308/308	259/259	226/226	232/232	128/128	134/134	223/223	151/151	139/139	199/199	188/188	250/250	189/189	156/162	246/246	84/129	213/213	132/132	231/231	130/130	179/179	185/185	104/104	196/196	239/239	186/186	274/274	92/92	110/110	116/116	137/137	137/137	144/144
Region_3	154/154	174/174	172/172	182/182	189/189	133/133	167/167	167/167	164/164	191/191	234/234	231/231	263/263	200/200	331/331	308/308	259/259	226/226	232/232	128/128	162/162	181/181	157/157	139/139	202/202	185/185	250/250	189/189	165/165	234/234	126/126	213/213	129/129	222/222	130/130	179/179	182/182	104/104	196/196	242/242	186/186	274/274	100/100	110/110	120/120	135/135	137/137	142/142
Region_4	154/154	174/174	_	178/178	187/187	133/133	165/165	199/199	164/164	189/189	232/232	227/227	263/263	204/204	331/331	_	257/257	235/235	205/205	128/128	134/134	193/193	151/151	133/133	_	_	262/262	207/207	_	223/223	126/126	215/215	135/135	222/222	130/130	_	185/185	104/104	193/193	_	179/179	274/274	100/100	110/110	106/106	133/133	131/131	144/144
Region_4	154/154	174/174	170/170	178/178	187/187	133/133	165/165	199/199	164/164	189/189	232/232	227/227	261/261	204/204	331/331	310/310	257/257	235/235	205/205	128/128	134/134	193/193	151/151	133/133	178/178	178/178	262/262	207/207	156/162	223/223	84/126	215/215	135/135	222/222	130/130	173/173	185/185	104/104	190/193	242/242	179/179	274/274	100/100	110/110	106/106	133/133	131/131	144/144
Region_4	154/154	174/174	170/170	178/178	187/187	133/133	165/165	199/199	164/164	189/189	232/232	227/227	263/263	204/204	339/339	310/310	257/257	235/235	205/205	128/128	134/134	193/193	151/151	133/133	178/178	178/178	262/262	207/207	_	223/223	126/126	215/215	135/135	222/222	130/130	173/173	185/185	104/104	193/193	_	179/179	274/274	100/100	110/110	106/106	133/133	131/131	144/144
Region_4	154/154	174/174	166/166	178/178	187/187	133/133	163/163	199/199	162/162	189/189	232/242	227/227	261/261	216/216	333/333	310/310	257/257	235/235	205/205	128/128	134/134	193/193	154/154	133/133	178/178	188/188	259/259	224/227	156/162	223/223	84/126	215/215	135/135	219/219	130/130	173/173	185/185	104/104	190/193	242/242	179/179	274/274	94/94	106/106	106/106	133/133	131/131	144/144
Region_4	154/154	174/174	166/166	178/178	185/185	133/133	163/163	199/199	164/164	189/189	232/242	221/227	261/261	216/216	333/333	310/310	257/257	235/235	205/205	128/128	121/121	193/193	154/154	133/133	219/219	188/188	259/259	207/207	156/162	223/223	84/132	215/215	135/135	219/219	130/130	173/173	185/185	104/104	190/193	242/242	179/179	274/274	94/94	110/110	106/106	133/133	131/131	144/144
Region_9	154/154	174/174	170/170	178/178	187/187	133/133	165/165	199/199	162/162	189/189	236/242	227/227	261/261	210/210	335/335	310/310	259/259	232/232	205/205	128/128	171/171	193/193	154/154	133/133	205/205	188/188	259/259	209/209	156/162	229/229	84/126	215/215	135/135	234/234	130/130	173/173	185/185	101/101	199/199	254/254	179/179	274/274	94/94	112/112	112/112	133/133	139/139	140/140
Region_3	154/154	174/174	172/172	182/182	189/189	137/137	165/165	199/199	164/164	189/189	234/234	231/231	263/263	200/200	331/331	312/312	259/259	226/226	190/205	128/128	118/118	181/181	157/157	139/139	199/199	185/185	250/250	186/186	_	220/220	129/129	213/213	135/135	222/222	130/130	179/179	182/182	104/104	196/196	_	186/186	274/274	100/100	110/110	120/120	135/135	137/137	144/144
Region_3	154/154	174/174	172/172	182/182	189/189	137/137	165/165	199/199	164/164	189/189	234/242	231/231	261/261	200/200	331/331	312/312	259/259	226/226	205/205	128/128	118/118	181/181	157/157	139/139	199/199	185/185	250/250	186/186	162/162	220/220	129/129	213/213	135/135	222/222	130/130	179/179	182/182	104/104	196/196	242/242	186/186	274/274	100/100	110/110	120/120	135/135	137/137	144/144
Region_3	_	174/174	172/172	182/182	189/189	137/137	165/165	199/199	164/164	189/189	234/234	231/231	263/263	200/200	331/331	312/312	259/259	226/226	190/205	128/128	118/118	181/181	157/157	139/139	199/199	185/185	250/250	186/186	162/162	220/220	129/129	213/213	135/135	222/222	130/130	179/179	182/182	104/104	196/196	_	186/186	274/274	100/100	_	120/120	135/135	137/137	144/144
Region_3	154/154	174/174	172/172	182/182	189/189	137/137	165/165	199/199	164/164	189/189	234/242	231/231	261/261	200/200	331/331	312/312	259/259	226/226	205/205	128/128	118/118	181/181	157/157	139/139	199/199	185/185	250/250	186/186	156/162	220/220	84/129	213/213	135/135	222/222	130/130	179/179	182/182	104/104	196/196	242/242	186/186	274/274	100/100	110/110	120/120	135/135	137/137	144/144
Region_3	154/154	174/174	172/172	182/182	189/189	137/137	165/165	199/199	164/164	189/189	234/234	231/231	261/261	200/200	331/331	312/312	259/259	226/226	205/205	128/128	118/118	181/181	157/157	139/139	199/199	_	250/250	186/186	162/162	220/220	129/129	213/213	135/135	222/222	130/130	179/179	182/182	104/104	196/196	_	186/186	274/274	100/100	110/110	120/120	135/135	137/137	144/144
Region_3	154/154	174/174	172/172	182/182	189/189	137/137	165/165	165/199	164/164	189/189	234/234	231/231	261/261	200/200	331/331	312/312	259/259	226/226	205/205	128/128	118/118	181/181	157/157	139/139	199/199	185/185	250/250	186/186	162/162	220/220	129/129	213/213	135/135	222/222	130/130	179/179	182/182	104/104	196/196	242/242	186/186	274/274	100/100	110/110	120/120	135/135	137/137	144/144
Region_3	154/154	174/174	172/172	182/182	189/189	137/137	165/165	199/199	164/164	189/189	234/234	231/231	263/263	_	331/331	312/312	259/259	226/226	205/205	128/128	118/118	181/181	157/157	139/139	_	_	250/250	186/186	_	220/220	129/129	213/213	_	222/222	130/130	_	182/182	104/104	_	_	186/186	274/274	100/100	110/110	120/120	135/135	137/137	144/144
Region_3	154/154	174/174	172/172	182/182	189/189	137/137	165/165	199/199	164/164	189/189	234/234	231/231	263/263	200/200	331/331	312/312	259/259	226/226	205/205	128/128	118/118	181/181	157/157	139/139	_	_	250/250	186/186	_	220/220	129/129	213/213	_	222/222	130/130	_	182/182	104/104	196/196	_	186/186	274/274	100/100	110/110	120/120	135/135	137/137	144/144
Region_6	154/154	174/174	166/166	174/174	187/187	133/133	165/165	195/195	162/162	189/189	230/242	229/229	259/259	204/204	335/335	310/310	255/255	220/220	208/208	128/128	143/143	233/233	154/154	133/133	178/178	188/188	259/259	209/209	156/162	240/240	84/126	218/218	147/147	225/225	133/133	160/160	185/185	104/104	187/187	251/251	176/176	274/274	94/94	108/108	112/112	133/133	135/135	144/144
Region_8	154/154	174/174	164/164	178/178	187/187	133/133	165/165	199/199	162/162	189/189	234/242	227/227	261/261	200/200	331/331	316/316	259/259	226/226	205/208	128/128	165/165	199/199	154/154	133/133	216/219	188/188	250/250	207/207	156/162	223/223	84/132	220/220	126/126	222/222	130/130	179/179	185/185	104/104	181/181	239/239	186/186	274/274	94/94	110/110	114/114	133/133	131/131	144/144
Region_4	154/154	174/174	170/170	178/178	187/187	133/133	163/163	199/199	162/162	189/189	232/242	227/227	261/261	204/204	337/337	310/310	257/257	235/235	205/205	128/128	134/134	193/193	151/151	133/133	178/178	188/188	259/259	207/207	156/162	223/223	84/126	215/215	135/135	219/219	130/130	173/173	185/185	104/104	193/193	242/242	179/179	274/274	100/100	106/106	106/106	133/133	135/135	144/144
Region_4	154/154	174/174	166/166	178/178	187/187	133/133	165/165	199/199	164/164	189/189	232/242	227/227	261/261	216/216	333/333	310/310	257/257	235/235	208/208	128/128	121/121	202/202	154/154	133/133	205/219	188/188	259/259	207/209	156/162	226/226	84/135	215/215	135/135	222/222	130/130	173/173	185/185	104/104	193/193	242/242	179/179	274/274	94/94	110/110	114/114	133/133	135/135	144/144
Region_4	154/154	174/174	166/166	178/178	187/187	133/133	165/165	199/199	162/162	189/189	232/242	227/227	261/261	216/216	331/331	310/310	257/257	223/223	208/208	128/128	134/134	193/199	154/154	142/142	178/178	188/188	281/281	207/207	156/162	223/223	84/126	215/215	135/135	237/237	130/130	173/173	185/185	104/104	193/193	242/242	173/173	274/274	94/94	110/110	106/106	133/133	135/135	140/140
Region_4	154/154	174/174	168/168	178/178	187/187	133/133	163/163	199/199	162/162	189/189	232/232	227/227	261/261	216/216	333/333	310/310	257/257	235/235	205/205	128/128	134/134	193/193	151/151	133/133	219/219	188/188	259/259	207/207	156/162	223/223	84/126	215/215	135/135	219/219	130/130	173/173	185/185	104/104	190/193	242/242	179/179	274/274	100/100	110/110	106/106	133/133	135/135	144/144
Region_4	154/154	174/174	170/170	178/178	187/187	133/133	163/163	199/199	162/162	189/189	232/232	227/227	263/263	204/204	337/337	310/310	257/257	235/235	205/205	128/128	134/134	193/193	151/151	133/133	_	_	259/259	207/207	_	223/223	126/126	215/215	_	219/219	130/130	_	185/185	104/104	193/193	_	179/179	_	100/100	106/106	106/106	133/133	135/135	144/144
Region_4	154/154	174/174	170/170	178/178	187/187	133/133	163/163	199/199	162/162	189/189	232/242	227/227	261/261	204/204	337/337	310/310	257/257	235/235	205/205	128/128	134/134	193/193	151/151	133/133	178/178	188/188	259/259	207/207	156/162	223/223	84/126	215/215	135/135	219/219	130/130	173/176	185/185	104/104	193/193	242/242	179/179	274/274	100/100	106/106	106/106	133/133	135/135	144/144
Region_4	154/154	174/174	166/166	178/178	187/187	133/133	165/165	199/199	164/164	189/189	232/242	227/227	261/261	216/216	331/331	310/310	257/257	235/235	205/205	128/128	134/134	227/227	154/154	133/133	178/178	188/188	281/281	207/207	156/162	223/223	84/126	215/215	129/129	219/219	130/130	173/173	185/185	104/104	181/181	242/242	179/179	274/274	94/94	110/110	106/106	133/133	135/135	144/144
Region_4	156/156	174/174	170/170	178/178	187/187	133/133	165/165	199/199	162/162	189/189	232/232	227/227	261/261	204/204	337/337	310/310	257/257	235/235	208/208	128/128	134/134	193/193	151/151	133/133	178/178	188/188	259/259	209/209	156/162	223/223	84/126	215/215	135/135	219/219	130/130	173/173	185/185	104/104	193/193	242/242	179/179	274/274	100/100	110/110	106/106	133/133	135/135	144/144
Region_4	154/154	180/180	170/170	178/178	187/187	133/133	165/165	199/199	164/164	189/189	232/232	227/227	263/263	216/216	333/333	316/316	255/255	235/235	208/208	128/128	165/165	196/196	151/151	133/133	_	_	278/278	207/207	_	226/226	132/132	215/215	135/135	_	133/133	_	185/185	104/104	190/190	_	179/179	274/274	100/100	_	114/114	133/133	131/131	144/144
Region_4	154/154	180/180	170/170	178/178	187/187	133/133	165/165	199/199	164/164	189/189	232/232	227/227	261/261	216/216	333/333	316/316	255/255	235/235	208/208	128/128	165/165	196/196	151/151	133/133	210/210	188/188	278/278	207/207	156/162	226/226	84/132	215/215	135/135	222/222	133/133	173/173	185/185	104/104	190/190	_	179/179	274/274	100/100	106/106	114/114	133/133	131/131	144/144
Region_5	154/154	172/172	170/170	178/178	187/187	133/133	163/163	199/199	162/162	189/189	236/242	231/231	261/261	212/212	335/335	318/318	259/259	251/254	205/205	128/128	146/146	199/199	154/154	133/133	205/205	191/191	250/250	195/195	156/162	260/260	84/126	213/213	144/144	219/219	127/127	179/179	191/191	104/104	202/202	248/248	176/176	274/274	94/94	110/110	120/120	133/133	135/135	144/144
Region_5	154/154	172/172	168/168	178/178	187/187	133/133	161/161	199/199	162/162	189/189	236/242	231/231	261/261	204/204	335/335	316/316	261/261	229/229	205/205	135/135	146/146	196/196	154/154	133/133	205/205	191/191	253/253	195/195	156/162	255/255	84/126	213/213	144/144	219/219	127/127	176/176	191/191	104/104	202/202	245/245	176/176	274/274	94/94	110/110	120/120	133/133	141/141	144/144
Region_3	152/154	172/174	168/172	182/182	189/189	133/133	161/161	199/199	164/164	191/191	234/242	231/231	257/257	200/202	331/333	308/314	255/259	226/232	232/232	128/128	162/162	181/181	157/157	139/139	199/199	185/185	250/250	189/189	156/165	232/232	84/129	213/213	129/129	222/234	130/130	179/179	182/182	104/104	196/196	242/242	179/186	274/274	100/100	110/112	118/120	135/135	131/137	140/142
Region_1	154/154	174/174	168/168	176/176	193/193	137/137	167/167	197/197	166/166	189/189	234/234	229/229	263/263	200/200	333/333	308/308	261/261	229/229	190/232	128/128	165/165	199/199	151/151	139/139	196/196	185/185	259/259	186/186	_	226/226	129/129	218/218	129/129	222/222	130/130	176/176	185/185	101/101	190/190	_	183/183	274/274	92/92	114/114	116/116	137/137	137/137	144/144
Region_1	154/154	174/174	168/168	176/176	193/193	137/137	167/167	197/197	166/166	189/189	234/242	229/229	261/261	200/200	333/333	308/308	261/261	229/229	232/232	128/128	165/165	199/199	151/151	139/139	196/196	185/185	259/259	186/186	156/162	226/226	84/129	218/218	129/129	222/222	130/130	176/176	185/185	101/101	190/190	239/239	183/183	274/274	92/92	114/114	116/116	137/137	137/137	144/144
Region_4	154/154	174/174	164/164	178/178	187/187	133/133	165/165	199/199	162/162	189/189	234/242	227/227	261/261	200/200	331/331	316/316	259/259	235/235	205/205	128/128	165/165	193/193	154/154	142/142	207/207	188/188	259/259	207/207	156/162	223/223	84/126	220/220	126/126	222/222	130/130	179/179	185/185	104/104	193/193	242/242	179/179	274/274	94/94	110/110	106/106	133/133	131/131	140/140
Region_3	152/152	174/174	172/172	182/182	189/189	133/133	167/167	199/199	164/164	176/191	234/242	231/293	263/263	200/200	331/331	312/312	259/259	233/233	205/233	128/128	118/162	181/199	157/157	139/139	199/199	188/188	238/250	189/204	156/162	220/220	84/129	213/213	_	222/222	133/133	179/179	182/182	104/104	165/196	242/242	186/186	274/274	102/102	110/110	108/120	135/137	139/139	142/144
Region_5	154/154	170/172	170/170	180/180	187/187	133/133	165/165	199/199	160/160	189/189	236/242	229/229	261/261	204/204	335/335	316/316	261/261	223/223	217/217	128/128	171/171	217/217	154/154	133/133	207/207	191/191	262/262	195/195	156/162	206/206	84/132	220/220	141/141	237/237	130/130	176/176	185/185	110/110	_	251/263	173/173	274/274	94/94	110/110	112/112	133/133	139/139	144/144
Region_8	154/154	174/174	174/174	178/178	187/187	137/137	165/165	199/199	162/162	189/189	234/242	229/229	261/261	204/204	333/333	312/312	259/259	226/226	205/205	128/128	118/121	202/202	151/151	142/142	178/178	185/185	256/256	209/209	156/162	246/246	84/126	215/215	135/135	219/219	133/133	179/179	185/185	104/104	181/181	239/239	186/186	274/274	100/100	110/110	118/118	133/133	137/137	144/144
Region_8	154/154	174/174	166/166	178/178	187/187	133/133	165/165	199/199	162/162	189/189	234/242	227/227	261/261	200/200	331/331	316/316	259/259	226/226	205/205	128/128	162/162	199/199	154/154	142/142	219/219	188/188	253/253	221/221	156/162	206/206	84/126	220/220	126/126	231/231	130/130	179/179	182/182	104/104	181/181	239/239	183/183	274/274	94/94	110/110	114/114	133/133	137/137	140/140
Region_1	154/154	172/172	168/168	176/176	187/187	137/137	167/167	199/199	164/164	189/189	234/242	237/237	259/261	210/210	333/333	308/308	261/261	229/229	208/208	135/135	146/146	199/199	154/154	145/145	196/196	185/185	247/247	186/186	156/162	249/249	84/129	218/218	129/129	222/222	130/130	179/179	182/182	104/104	193/193	242/242	183/183	274/274	92/92	110/110	116/116	137/137	137/137	144/144
Region_6	154/154	180/180	170/170	178/178	187/187	133/133	167/167	195/195	162/162	187/187	230/242	227/227	259/259	204/204	333/333	310/310	255/255	226/226	208/208	135/135	168/168	230/230	154/154	139/139	178/178	188/188	259/259	189/189	156/162	223/223	84/126	213/213	158/158	225/225	130/130	160/160	185/185	104/104	199/199	245/245	176/176	274/274	94/94	108/108	112/112	133/133	135/135	140/140
Region_9	154/154	182/182	170/170	178/178	187/187	133/133	165/165	201/201	160/160	189/189	230/242	225/225	261/261	210/210	335/335	316/316	261/261	229/229	208/208	128/128	168/171	199/199	151/151	133/133	205/205	178/178	259/259	209/209	156/162	209/209	84/126	218/218	135/135	222/222	130/130	179/179	185/185	101/101	199/199	245/245	176/176	271/271	100/100	106/106	110/110	137/137	141/141	144/144
Region_9	154/154	182/182	170/170	178/178	187/187	133/133	165/165	201/201	160/160	189/189	230/230	225/225	263/263	210/210	335/335	316/316	261/261	229/229	208/208	128/128	168/171	199/199	151/151	133/133	_	_	259/259	209/209	_	209/209	126/126	216/216	135/135	222/222	130/130	179/179	185/185	101/101	199/199	_	176/176	271/271	100/100	106/106	110/110	137/137	141/141	144/144
Region_9	154/154	182/182	170/170	178/178	187/187	133/133	165/165	201/201	160/160	189/189	230/230	225/225	263/263	210/210	335/335	316/316	261/261	229/229	208/208	128/128	168/171	199/199	151/151	133/133	205/205	178/178	259/259	209/209	_	209/209	126/126	216/216	135/135	222/222	130/130	179/179	185/185	101/101	199/199	_	176/176	271/271	100/100	106/106	110/110	137/137	141/141	144/144
Region_5	154/154	172/172	170/170	180/180	_	133/133	165/165	199/199	166/166	189/189	236/242	229/229	261/261	204/204	335/335	316/316	261/261	223/223	217/217	128/128	156/156	199/199	154/154	133/133	207/207	191/191	259/259	186/186	156/162	206/206	84/126	213/213	135/135	222/222	133/133	176/176	182/182	104/104	193/193	239/239	176/176	274/274	94/94	104/104	110/110	133/133	139/139	144/144
Region_8	154/154	174/174	168/168	178/178	187/187	133/133	165/165	199/199	162/162	189/189	234/242	227/227	261/261	200/200	331/331	316/316	259/259	223/223	208/208	128/128	165/165	227/227	154/154	142/142	222/222	185/185	250/250	224/224	156/162	246/246	84/126	220/220	126/126	231/231	130/130	179/179	182/182	104/104	181/181	239/239	186/186	274/274	94/94	108/108	114/114	133/133	137/137	144/144
Region_2	166/166	180/180	170/170	176/176	185/185	133/133	165/165	199/199	162/162	189/189	234/242	233/233	257/257	198/198	331/331	316/316	263/263	226/226	205/205	128/128	150/150	223/223	154/154	139/139	207/207	200/200	250/250	207/207	156/162	266/266	84/123	218/218	138/138	222/222	133/133	207/207	191/191	101/101	_	251/272	176/176	277/277	94/94	106/106	116/116	133/133	139/139	140/140
Region_12	160/160	172/172	166/166	182/182	193/193	133/133	163/163	199/199	162/162	189/189	225/242	231/231	259/259	202/202	333/333	316/316	257/257	254/254	208/208	135/135	146/146	227/227	157/157	139/139	202/202	185/185	253/253	233/233	156/162	272/272	84/108	218/218	144/170	231/231	133/133	166/166	185/185	104/104	196/196	248/248	179/179	274/274	96/96	118/118	118/118	135/135	133/133	138/138
Region_12	154/154	172/172	170/170	180/180	189/189	133/133	167/167	195/195	170/170	189/189	236/242	229/229	259/259	214/214	333/333	316/316	255/255	251/251	208/208	135/135	121/121	190/190	154/154	133/133	172/172	188/188	250/250	189/189	156/162	237/237	84/123	218/218	126/126	219/219	130/130	182/182	185/185	104/104	_	239/254	173/173	274/274	104/104	102/102	120/120	133/133	133/133	140/140
Region_12	154/154	172/172	168/168	178/178	187/187	133/133	167/167	195/195	168/168	189/189	236/242	229/229	259/259	214/214	335/335	314/314	255/255	254/254	208/208	131/131	118/118	190/190	151/151	133/133	172/172	188/188	250/250	189/189	156/162	240/240	84/123	218/218	126/126	228/228	130/130	182/182	185/185	101/101	_	239/251	173/173	274/274	106/106	110/110	120/120	133/133	137/137	140/140
Region_12	152/152	174/174	172/172	180/180	189/189	137/137	161/161	203/203	164/164	189/189	230/242	229/229	259/259	202/202	335/335	320/320	263/263	232/232	205/205	135/135	137/137	183/183	151/151	139/139	210/210	181/181	256/256	183/183	156/162	283/283	84/129	218/218	144/144	228/228	130/130	163/163	185/185	104/104	196/196	239/239	179/179	277/277	100/100	120/120	112/112	137/137	137/137	138/138
Region_11	158/158	174/174	166/166	182/182	167/167	133/133	163/163	195/195	170/170	189/189	240/242	229/229	259/259	210/210	335/335	312/312	268/270	275/275	205/205	135/135	162/162	233/233	154/154	158/158	196/196	200/200	331/331	192/192	156/162	266/266	84/120	218/218	161/161	231/231	127/127	204/204	185/185	104/104	_	248/258	189/189	277/277	94/94	106/106	114/114	133/133	131/131	140/140
Region_11	154/154	182/182	_	182/182	179/179	133/133	167/167	195/195	170/170	189/189	240/242	229/229	259/259	216/216	329/329	318/318	253/253	232/232	205/205	131/131	140/140	236/236	154/154	165/165	196/196	188/188	256/256	195/195	156/162	229/229	84/126	218/218	123/123	228/228	127/127	201/201	185/185	101/101	_	245/245	170/170	274/274	100/100	106/106	114/114	135/135	133/133	140/140
Region_11	158/158	174/174	166/166	180/180	167/167	133/133	163/163	195/195	158/158	189/189	244/325	229/229	259/259	210/210	333/333	310/310	263/265	272/272	205/205	135/135	146/146	230/230	154/154	190/190	193/193	200/200	331/331	192/192	156/162	283/283	84/129	218/218	158/158	231/231	127/127	201/201	182/182	104/104	_	258/258	192/192	277/277	94/94	100/100	118/118	133/133	131/131	140/140
Region_10	152/152	176/176	174/174	176/176	187/187	133/133	167/167	195/195	164/164	191/191	230/230	231/231	257/257	204/204	333/333	308/308	253/253	232/232	205/205	135/135	156/156	199/199	154/154	133/133	178/178	188/188	241/241	195/195	154/162	237/237	84/126	218/218	129/129	228/228	130/130	160/160	182/182	98/104	184/184	251/251	170/170	274/274	92/92	108/108	108/108	133/133	131/131	140/140
Region_2	156/156	174/174	170/170	182/182	189/189	137/137	167/167	199/199	160/160	187/187	234/242	229/229	259/259	200/200	329/329	314/314	251/251	251/251	205/205	128/128	134/134	199/199	157/157	139/139	190/190	194/194	247/247	189/189	156/162	237/237	84/129	213/213	132/132	231/231	130/130	160/160	185/185	104/104	190/190	239/239	183/183	274/274	98/98	110/110	116/116	137/139	131/131	142/142
Region_11	154/154	172/172	166/166	180/180	167/167	133/133	163/195	195/195	170/170	189/189	242/242	229/229	259/259	204/204	333/333	310/310	253/253	260/260	208/208	135/135	168/168	257/257	154/154	180/180	196/196	191/191	313/313	212/212	156/162	255/255	84/123	213/213	123/123	228/228	127/127	201/201	185/185	101/101	_	230/239	170/170	274/274	94/94	106/106	114/114	137/137	133/133	140/140
Region_10	152/152	176/176	170/170	176/176	189/189	133/133	167/167	199/199	160/160	191/191	230/242	231/231	259/259	200/200	333/333	308/308	255/255	220/220	205/205	135/135	131/131	239/239	157/157	133/133	172/172	188/188	256/256	192/192	154/162	229/229	84/126	218/218	129/129	231/231	130/130	160/160	182/182	104/104	184/184	251/254	170/170	274/274	100/100	110/110	108/108	133/133	133/133	140/140
Region_10	152/152	174/174	172/172	176/176	187/187	137/137	167/167	195/195	160/160	187/187	234/242	229/229	261/261	208/208	331/331	310/310	259/259	223/223	205/205	128/128	131/131	223/223	154/154	123/123	202/202	185/185	259/259	189/189	156/162	246/246	84/126	218/218	152/152	225/225	130/130	179/179	182/182	101/101	187/187	251/251	170/170	277/277	94/94	110/110	112/112	133/133	135/135	144/144
Region_1	_	172/172	168/168	176/176	187/187	137/137	167/167	199/199	164/164	189/189	234/234	229/229	_	210/210	_	308/308	261/261	229/229	190/208	135/135	168/168	199/199	151/151	145/145	196/196	185/185	247/247	186/186	162/162	249/249	129/129	218/218	129/129	222/222	130/130	179/179	182/182	104/104	193/193	_	183/183	274/274	92/92	_	116/116	137/137	137/137	144/144
Region_1	154/154	172/172	168/168	176/176	187/187	137/137	167/167	167/199	164/164	189/189	234/234	229/229	261/261	210/210	333/333	308/308	261/261	229/229	208/208	135/135	168/168	202/202	151/151	145/145	196/196	185/185	247/247	186/186	162/162	249/249	129/129	218/218	129/129	222/222	130/130	179/179	182/182	104/104	193/193	242/242	183/183	274/274	92/92	110/110	116/116	137/137	137/137	144/144
Region_1	154/154	172/172	168/168	176/176	187/187	137/137	167/167	199/199	164/164	189/189	234/234	229/229	261/261	210/210	333/333	308/308	261/261	229/229	208/208	135/135	168/168	199/199	151/151	145/145	196/196	185/185	247/247	186/186	162/162	249/249	129/129	218/218	129/129	222/222	130/130	179/179	182/182	104/104	193/193	_	183/183	274/274	92/92	110/110	116/116	137/137	137/137	144/144
Region_1	154/154	172/172	168/168	176/176	187/187	137/137	167/167	199/199	164/164	189/189	234/242	229/229	261/261	210/210	333/333	308/308	261/261	229/229	208/208	135/135	168/168	199/199	151/151	145/145	196/196	185/185	247/247	186/186	162/162	249/249	129/129	218/218	129/129	222/222	130/130	179/179	182/182	104/104	193/193	242/242	183/183	274/274	92/92	110/110	116/116	137/137	137/137	144/144
Region_1	154/154	172/172	168/168	176/176	187/187	137/137	167/167	199/199	164/164	189/189	234/234	229/229	263/263	210/210	_	308/308	261/261	229/229	208/208	135/135	168/168	199/199	151/151	145/145	_	_	247/247	186/186	_	249/249	129/129	218/218	_	222/222	130/130	_	182/182	104/104	193/193	_	183/183	274/274	92/92	110/110	116/116	137/137	137/137	144/144
Region_1	154/154	172/172	168/168	176/176	187/187	137/137	167/167	199/199	164/164	189/189	234/242	229/229	261/261	210/210	333/333	308/308	261/261	229/229	208/208	135/135	168/168	199/199	151/151	145/145	196/196	185/185	247/247	186/186	156/162	249/249	84/129	218/218	129/129	222/222	130/130	179/179	182/182	104/104	193/193	242/242	183/183	274/274	94/94	110/110	116/116	137/137	137/137	144/144
Region_1	154/154	172/172	168/168	176/176	187/187	137/137	167/167	199/199	164/164	189/189	234/234	229/229	263/263	210/210	333/333	308/308	261/261	229/229	208/208	135/135	168/168	199/199	151/151	145/145	_	_	247/247	186/186	_	249/249	129/129	218/218	_	222/222	130/130	179/179	182/182	104/104	193/193	_	183/183	274/274	92/92	110/110	116/116	137/137	137/137	144/144
Region_1	154/154	172/172	168/168	176/176	187/187	137/137	167/167	199/199	164/164	189/189	234/234	229/229	263/263	210/210	333/333	308/308	261/261	229/229	190/208	135/135	168/168	199/199	151/151	145/145	196/196	185/185	247/247	186/186	_	249/249	129/129	218/218	129/129	222/222	130/130	179/179	182/182	104/104	193/193	_	183/183	274/274	92/92	110/110	116/116	137/137	137/137	144/144
Region_10	152/152	174/174	166/166	174/174	189/189	133/133	167/167	195/195	162/162	187/187	230/242	231/231	259/259	208/208	333/333	310/310	253/253	223/223	205/205	135/135	202/202	_	157/157	136/136	202/202	188/188	259/259	195/195	156/162	243/243	84/123	218/218	129/129	231/231	127/127	160/160	182/182	104/104	187/187	251/251	170/170	271/271	94/94	108/108	122/122	133/133	133/133	140/140
Region_7	152/154	172/174	168/168	178/178	187/189	133/133	163/163	199/199	158/158	189/189	230/242	231/231	257/257	202/202	331/331	314/314	255/261	217/217	205/208	135/135	137/146	214/214	154/154	130/130	216/216	185/191	275/275	207/209	156/162	220/220	84/129	213/213	144/144	222/222	133/133	163/163	185/191	101/104	199/199	236/248/266	176/179	277/277	94/94	104/114	116/118	131/133	139/139	138/138
