# Supplementary material for: An application of kernel methods to variety identification based on SSR markers genetic fingerprinting
Source: BMC Bioinformatics. 2011 May 20;12:177. doi: 10.1186/1471-2105-12-177 (PMC3128031; doi:10.1186/1471-2105-12-177)
Supplement: Additional file 4 — ORvar dataset. A set of 38 different varieties from the same tobacco type (oriental) were genotyped on 48 SSR markers for a total of 88 observations. The objective is to discriminate 8 pre-defined families. [file 1471-2105-12-177-S4.CSV]

Group	ssr_1	ssr_2	ssr_3	ssr_4	ssr_5	ssr_6	ssr_7	ssr_8	ssr_9	ssr_10	ssr_11	ssr_12	ssr_13	ssr_14	ssr_15	ssr_16	ssr_17	ssr_18	ssr_19	ssr_20	ssr_21	ssr_22	ssr_23	ssr_24	ssr_25	ssr_26	ssr_27	ssr_28	ssr_29	ssr_30	ssr_31	ssr_32	ssr_33	ssr_34	ssr_35	ssr_36	ssr_37	ssr_38	ssr_39	ssr_40	ssr_41	ssr_42	ssr_43	ssr_44	ssr_45	ssr_46	ssr_47	ssr_48
ORVariety_3	152/152	174/174	170/170	178/178	189/189	133/133	163/163	199/199	166/166	189/189	230/242	229/229	257/257	200/200	333/333	314/314	257/257	229/229	205/205	135/135	_	230/230	151/151	130/130	190/190	191/191	259/259	183/201	162/162	214/214	132/132	215/215	144/144	222/222	130/130	160/160	191/191	104/104	199/199	242/242	176/176	274/274	92/92	108/108	116/116	133/133	139/139	138/138
ORVariety_3	152/152	174/174	170/170	178/178	189/189	133/133	163/163	199/199	166/166	189/189	230/242	229/229	257/257	200/200	333/333	314/314	257/257	230/230	205/205	135/135	134/134	230/230	151/151	130/130	190/190	191/191	259/259	183/201	156/162	214/214	132/132	215/215	144/144	222/222	130/130	160/160	191/191	_	199/199	242/242	176/176	274/274	92/92	108/108	116/116	133/133	139/139	138/138
ORVariety_1	152/152	174/174	172/172	178/178	189/189	133/133	169/169	199/199	164/164	189/189	230/242	229/229	257/257	198/198	335/335	312/312	261/261	226/226	205/205	135/135	134/134	183/183	154/154	133/133	205/205	185/185	256/256	198/198	162/162	226/226	126/126	213/213	152/152	222/222	130/131	163/163	185/185	104/104	199/199	239/239	167/167	274/274	94/94	110/110	112/112	131/131	131/131	140/140
ORVariety_2	152/152	174/174	170/170	178/178	185/185	133/133	167/167	199/199	160/160	189/189	230/242	229/229	257/257	200/200	327/327	314/314	261/261	223/223	208/208	128/128	134/134	214/214	154/154	148/148	210/210	185/185	247/247	207/207	165/165	232/232	126/126	213/213	147/147	222/222	130/130	160/160	191/191	104/104	_	260/260	176/176	268/268	98/98	102/102	114/114	133/133	131/131	142/142
ORVariety_2	152/152	174/174	170/170	178/178	185/185	133/133	167/167	_	160/160	189/189	230/242	229/229	257/257	200/200	327/327	314/314	261/261	223/223	208/208	128/128	134/134	214/214	154/154	148/148	210/210	185/185	247/247	207/207	156/165	232/232	120/126	213/213	147/147	222/222	130/130	160/160	191/191	104/104	_	251/260	176/176	268/268	98/98	102/102	114/114	_	131/131	142/142
ORVariety_2	152/152	174/174	170/170	178/178	185/185	133/133	167/167	_	160/160	189/189	230/242	229/229	257/257	200/200	327/327	314/314	261/261	223/223	208/208	128/128	134/134	214/214	154/154	148/148	210/210	185/185	247/247	207/207	156/165	232/232	126/126	213/213	147/147	222/222	130/130	160/160	191/191	104/104	_	251/260	176/176	268/268	98/98	102/102	114/114	133/133	131/131	142/142
ORVariety_7	152/152	174/174	174/174	178/178	193/193	133/133	167/167	199/199	164/164	189/189	230/242	231/231	257/257	204/204	333/333	314/314	255/255	236/236	208/208	135/135	134/134	233/236	151/151	142/142	210/210	185/185	256/256	212/212	156/162	258/258	126/126	215/215	147/147	222/222	130/130	160/160	191/191	104/104	196/196	242/242	189/189	274/274	102/102	110/110	120/120	131/131	_	140/140
ORVariety_7	152/152	174/174	174/174	178/178	193/193	133/133	167/167	199/199	164/164	189/189	230/242	231/231	257/257	204/204	333/333	_	261/261	236/236	208/208	135/135	134/134	233/236	151/151	142/142	210/210	185/185	256/256	212/212	156/162	258/258	126/126	215/215	147/147	222/222	130/130	160/160	191/191	104/104	196/196	242/242	189/189	274/274	102/102	110/110	120/120	131/131	137/137	140/140
ORVariety_7	152/152	174/174	174/174	178/178	193/193	133/133	167/167	199/199	164/164	189/189	230/242	231/231	257/257	204/204	333/333	_	261/261	235/235	208/208	135/135	134/134	233/233	151/151	142/142	210/210	185/185	256/256	212/212	162/162	258/258	126/126	215/215	147/147	222/222	130/130	160/160	191/191	104/104	196/196	242/242	189/189	274/274	102/102	110/110	120/120	131/131	137/137	140/140
ORVariety_3	152/152	180/180	168/168	178/178	185/185	133/133	163/163	197/197	164/164	189/189	230/242	229/229	257/257	200/200	333/333	312/312	261/261	230/230	205/208	135/135	134/134	217/217	154/154	139/139	219/219	191/191	259/259	212/212	156/162	226/226	132/132	213/213	141/141	222/222	130/130	160/160	191/191	104/104	196/196	239/239	176/176	277/277	94/94	112/112	116/116	131/131	139/139	140/140
ORVariety_3	152/152	180/180	168/168	178/178	185/185	133/133	163/197	199/199	164/164	189/189	230/242	229/229	257/257	200/200	333/333	312/312	261/261	229/229	205/208	135/135	134/134	217/217	154/154	139/139	219/219	191/191	259/259	212/212	162/162	226/226	132/132	213/213	141/141	222/222	130/130	160/160	191/191	104/104	196/196	239/239	176/176	277/277	94/94	112/112	116/116	131/131	139/139	140/140
ORVariety_5	152/152	172/174	172/174	178/178	185/185	133/133	167/167	199/199	160/160	189/189	236/242	229/229	257/257	198/198	329/333	314/314	261/261	226/229	205/205	135/135	131/131	187/187	154/154	139/139	205/205	185/185	259/259	207/207	162/162	226/226	129/129	213/213	147/147	222/222	130/130	179/179	185/185	104/104	193/193	239/239	176/176	274/274	94/94	118/118	112/112	131/131	139/139	140/140
ORVariety_4	152/152	172/172	174/174	178/178	187/189	133/133	163/163	199/199	164/164	189/189	230/242	229/229	257/257	198/198	333/333	314/314	257/257	226/226	205/205	135/135	134/134	214/214	154/154	139/139	205/205	185/185	259/259	207/207	162/162	226/226	129/129	213/213	141/141	222/222	130/130	166/166	185/185	104/104	193/193	239/239	163/163	274/274	94/94	118/118	112/112	131/131	131/131	140/140
ORVariety_4	152/152	172/172	174/174	178/178	189/189	133/133	163/163	199/199	164/164	189/189	230/242	229/229	257/257	198/198	333/333	314/314	259/259	226/226	205/205	135/135	134/134	214/214	154/154	139/139	205/205	185/185	259/259	207/207	162/162	226/226	129/129	213/213	141/141	222/222	130/130	166/166	185/185	104/104	193/193	239/239	163/163	274/274	94/94	118/118	112/112	131/131	131/131	140/140
ORVariety_1	152/152	174/174	172/172	178/178	185/185	133/133	163/163	199/199	164/164	189/189	227/242	229/229	257/257	202/202	335/335	312/312	261/261	235/235	205/205	135/135	134/134	_	154/154	139/139	205/205	185/185	244/244	209/209	162/162	226/226	126/126	213/213	141/141	222/222	139/139	163/163	185/185	101/101	_	248/266	192/192	268/268	94/94	110/110	112/112	131/131	139/139	140/140
ORVariety_2	152/152	174/174	170/170	178/178	187/187	133/133	171/171	199/199	164/164	189/189	230/244	229/229	257/257	200/200	333/333	316/316	259/259	226/226	208/208	135/135	134/134	181/181	151/151	130/130	213/213	185/185	247/247	212/212	156/159/162	237/237	129/129	215/215	147/147	222/222	130/130	160/160	191/191	104/104	196/196	239/239	176/176	268/268	92/92	112/112	114/114	_	139/139	142/142
ORVariety_2	152/152	174/174	170/170	178/178	187/187	133/133	171/171	199/199	164/164	189/189	230/244	229/229	257/257	200/200	333/333	316/316	259/259	226/226	208/208	135/135	134/134	181/181	151/151	130/130	213/213	185/185	247/247	212/212	159/162	237/237	129/129	215/215	147/147	222/222	130/130	160/160	191/191	104/104	196/196	239/239	176/176	268/268	92/92	112/112	114/114	131/131	139/139	142/142
ORVariety_2	152/152	174/174	170/170	178/178	187/187	133/133	171/171	199/199	164/164	189/189	230/244	229/229	257/257	200/200	333/333	316/316	259/259	226/226	208/208	135/135	134/134	181/181	151/151	130/130	213/213	185/185	247/247	212/212	156/159/162	237/237	129/129	215/215	147/147	222/222	130/130	160/160	191/191	104/104	196/196	239/239	_	268/268	92/92	112/112	114/114	131/131	139/139	142/142
ORVariety_5	152/152	174/174	170/170	178/178	189/189	133/133	167/167	199/199	160/160	189/189	230/242	229/229	257/257	198/198	329/329	312/312	257/257	229/229	208/208	135/135	134/134	187/187	154/154	139/139	205/205	185/185	256/256	209/209	162/162	_	126/126	213/213	147/147	222/222	130/130	160/160	185/185	104/104	193/193	239/239	173/173	274/274	94/94	110/110	118/118	131/131	139/139	140/140
ORVariety_1	152/152	174/174	172/172	178/178	189/189	133/133	169/169	199/199	162/162	189/189	230/242	227/227	257/257	198/198	335/335	312/312	261/261	235/235	208/208	135/135	137/137	187/187	154/154	139/139	205/205	185/185	259/259	207/207	162/162	226/226	126/126	213/213	141/141	222/222	130/130	163/163	185/185	101/101	193/193	242/242	192/192	274/274	94/94	114/114	112/112	131/131	131/131	140/140
ORVariety_1	152/152	174/174	172/172	178/178	189/189	133/133	169/169	199/199	162/162	189/189	230/242	227/227	257/257	198/198	335/335	312/312	261/261	235/235	208/208	135/135	137/137	187/187	154/154	139/139	205/205	185/185	259/259	207/207	162/162	226/226	_	213/213	141/141	222/222	130/130	163/163	185/185	101/101	193/193	242/242	192/192	274/274	94/94	114/114	112/112	131/131	131/131	140/140
ORVariety_2	152/152	176/176	170/170	178/178	185/185	133/133	167/167	199/199	160/160	_	230/244	229/229	257/257	200/200	333/333	314/314	259/259	223/223	208/208	135/135	137/137	230/230	154/154	139/139	213/213	185/185	247/247	207/207	156/165	223/223	129/129	213/213	_	228/228	133/133	157/157	191/191	104/104	196/196	239/239	_	268/268	94/94	110/110	116/116	131/131	139/139	140/140
ORVariety_2	152/152	176/176	170/170	178/178	185/185	133/133	167/171	199/199	160/160	189/189	230/244	229/229	257/257	200/200	333/333	314/314	259/259	223/223	208/208	135/135	137/137	230/230	154/154	139/139	213/213	185/185	247/247	207/207	165/165	223/223	129/129	213/213	144/144	228/228	133/133	157/157	191/191	104/104	196/196	239/239	176/176	268/268	94/94	110/110	116/116	131/131	139/139	140/140
ORVariety_2	152/152	176/176	170/170	178/178	185/185	133/133	167/171	199/199	160/160	189/189	230/244	229/229	257/257	200/200	333/333	314/314	259/259	223/223	208/208	135/135	137/137	230/233	154/154	139/139	213/213	185/185	247/247	207/207	156/165	223/223	129/129	213/213	144/144	228/228	133/133	157/157	191/191	_	196/196	239/239	176/176	268/268	94/94	110/110	116/116	131/131	139/139	140/140
ORVariety_2	152/152	176/176	170/170	178/178	187/187	133/133	167/167	199/199	160/160	189/189	227/242	229/229	257/257	200/200	329/329	314/314	259/259	226/226	205/205	135/135	134/134	233/233	154/154	142/142	213/213	185/185	247/247	198/198	156/165	223/223	126/126	213/213	141/141	228/228	133/133	160/160	191/191	104/104	190/190	239/239	179/179	268/268	94/94	104/104	118/118	133/133	135/135	142/142
ORVariety_2	152/152	176/176	170/170	178/178	187/187	133/133	167/171	199/199	160/160	189/189	227/242	229/229	257/257	200/200	329/329	314/314	259/259	226/226	205/205	135/135	134/134	233/233	154/154	142/142	213/213	185/185	247/247	198/198	165/165	223/223	126/126	213/213	141/141	228/228	133/133	160/160	191/191	104/104	190/190	239/239	179/179	268/268	94/94	104/104	118/118	133/133	135/135	142/142
ORVariety_5	152/152	174/174	172/172	178/178	189/189	133/133	169/169	199/199	164/164	189/189	230/242	229/229	257/257	198/198	333/333	312/312	257/257	229/229	205/205	135/135	134/134	187/187	154/154	139/139	205/205	185/185	259/259	207/207	162/162	229/229	126/126	213/213	147/147	222/222	130/130	160/160	185/185	104/104	193/193	239/239	163/163	268/268	94/94	114/114	112/112	131/131	139/139	140/140
ORVariety_8	154/154	174/174	172/172	182/182	189/189	137/137	165/165	199/199	164/164	189/189	234/234	231/231	261/261	200/200	331/331	312/312	259/259	226/226	205/205	128/128	118/118	181/181	157/157	139/139	199/199	_	250/250	186/186	162/162	220/220	129/129	213/213	135/135	222/222	130/130	179/179	182/182	104/104	196/196	_	186/186	274/274	100/100	110/110	120/120	135/135	137/137	144/144
ORVariety_8	154/154	174/174	172/172	182/182	189/189	137/137	165/165	199/199	164/164	189/189	234/242	231/231	261/261	200/200	331/331	312/312	259/259	226/226	205/205	128/128	118/118	181/181	157/157	139/139	199/199	185/185	250/250	186/186	162/162	220/220	129/129	213/213	135/135	222/222	130/130	179/179	182/182	104/104	196/196	242/242	186/186	274/274	100/100	110/110	120/120	135/135	137/137	144/144
ORVariety_8	154/154	174/174	172/172	182/182	189/189	137/137	165/165	199/199	164/164	189/189	234/234	231/231	263/263	200/200	331/331	312/312	259/259	226/226	190/205	128/128	118/118	181/181	157/157	139/139	199/199	185/185	250/250	186/186	_	220/220	129/129	213/213	135/135	222/222	130/130	179/179	182/182	104/104	196/196	_	186/186	274/274	100/100	110/110	120/120	135/135	137/137	144/144
ORVariety_8	154/154	174/174	172/172	182/182	189/189	137/137	165/165	199/199	164/164	189/189	234/242	231/231	261/261	200/200	331/331	312/312	259/259	226/226	205/205	128/128	118/118	181/181	157/157	139/139	199/199	185/185	250/250	186/186	156/162	220/220	84/129	213/213	135/135	222/222	130/130	179/179	182/182	104/104	196/196	242/242	186/186	274/274	100/100	110/110	120/120	135/135	137/137	144/144
ORVariety_8	154/154	174/174	172/172	182/182	189/189	137/137	165/165	165/199	164/164	189/189	234/234	231/231	261/261	200/200	331/331	312/312	259/259	226/226	205/205	128/128	118/118	181/181	157/157	139/139	199/199	185/185	250/250	186/186	162/162	220/220	129/129	213/213	135/135	222/222	130/130	179/179	182/182	104/104	196/196	242/242	186/186	274/274	100/100	110/110	120/120	135/135	137/137	144/144
ORVariety_8	_	174/174	172/172	182/182	189/189	137/137	165/165	199/199	164/164	189/189	234/234	231/231	263/263	200/200	331/331	312/312	259/259	226/226	190/205	128/128	118/118	181/181	157/157	139/139	199/199	185/185	250/250	186/186	162/162	220/220	129/129	213/213	135/135	222/222	130/130	179/179	182/182	104/104	196/196	_	186/186	274/274	100/100	_	120/120	135/135	137/137	144/144
ORVariety_8	154/154	174/174	172/172	182/182	189/189	137/137	165/165	199/199	164/164	189/189	234/234	231/231	263/263	200/200	331/331	312/312	259/259	226/226	205/205	128/128	118/118	181/181	157/157	139/139	_	_	250/250	186/186	_	220/220	129/129	213/213	_	222/222	130/130	_	182/182	104/104	196/196	_	186/186	274/274	100/100	110/110	120/120	135/135	137/137	144/144
ORVariety_8	154/154	174/174	172/172	182/182	189/189	137/137	165/165	199/199	164/164	189/189	234/234	231/231	263/263	_	331/331	312/312	259/259	226/226	205/205	128/128	118/118	181/181	157/157	139/139	_	_	250/250	186/186	_	220/220	129/129	213/213	_	222/222	130/130	_	182/182	104/104	_	_	186/186	274/274	100/100	110/110	120/120	135/135	137/137	144/144
ORVariety_1	152/152	174/174	172/172	178/178	189/189	133/133	169/169	199/199	164/164	189/189	230/242	227/227	257/257	198/198	335/335	312/312	261/261	235/235	208/208	135/135	134/134	190/190	154/154	139/139	205/205	185/185	259/259	209/209	162/162	226/226	126/126	213/213	141/141	222/222	139/139	163/163	185/185	101/101	_	248/266	192/192	274/274	94/94	114/114	112/112	131/131	131/131	140/140
ORVariety_1	152/152	174/174	172/172	178/178	189/189	133/133	169/169	199/199	164/164	189/189	230/242	229/229	257/257	196/196	335/335	312/312	261/261	235/235	205/205	135/135	134/134	190/190	154/154	139/139	205/205	185/185	259/259	209/209	162/162	226/226	126/126	213/213	141/141	222/222	139/139	163/163	185/185	101/101	193/193	242/242	163/163	274/274	94/94	110/110	112/112	131/131	131/131	140/140
ORVariety_5	152/152	174/174	172/172	178/178	189/189	133/133	169/169	199/199	164/164	189/189	230/242	229/229	257/257	196/196	335/335	312/312	261/261	235/235	205/205	135/135	134/134	190/190	154/154	139/139	205/205	185/185	259/259	209/209	162/162	226/226	126/126	213/213	141/141	222/222	139/139	163/163	185/185	101/101	193/193	242/242	163/163	274/274	94/94	110/110	112/112	131/131	131/131	140/140
ORVariety_1	152/152	174/174	172/172	178/178	189/189	133/133	167/167	199/199	160/160	189/189	236/242	229/229	257/257	196/196	335/335	312/312	261/261	235/235	205/205	135/135	131/131	187/187	154/154	139/139	205/205	185/185	256/256	207/207	162/162	223/226	126/126	213/213	144/144	222/222	130/130	179/179	185/185	101/101	193/193	248/248	163/163	274/274	94/94	114/114	114/114	131/131	131/131	140/140
ORVariety_5	152/152	174/174	172/172	178/178	189/189	133/133	167/167	199/199	160/160	189/189	236/242	229/229	257/257	196/196	335/335	312/312	261/261	235/235	205/205	135/135	131/131	187/187	154/154	139/139	205/205	185/185	256/256	207/207	162/162	223/226	126/126	213/213	144/144	222/222	130/130	179/179	185/185	101/101	193/193	248/248	163/163	274/274	94/94	114/114	114/114	131/131	131/131	140/140
ORVariety_5	152/152	174/174	170/170	178/178	189/189	133/133	163/163	199/199	164/164	189/189	234/242	229/229	257/257	198/198	329/329	314/314	261/261	239/239	205/205	135/135	134/134	187/187	154/154	139/139	207/207	185/185	253/253	209/209	156/162	226/226	126/126	215/215	150/150	225/225	130/130	179/179	182/182	101/101	193/193	239/239	163/163	274/274	94/94	114/114	118/118	131/131	139/139	140/140
ORVariety_5	152/152	174/174	170/170	178/178	189/189	133/133	169/169	199/199	164/164	189/189	234/242	229/229	257/257	198/198	329/329	314/314	261/261	238/238	205/205	135/135	134/134	187/187	154/154	139/139	207/207	185/185	253/253	209/209	162/162	226/226	126/126	215/215	150/150	225/225	130/130	179/179	182/182	101/101	193/193	239/239	163/163	274/274	94/94	114/114	118/118	131/131	139/139	140/140
ORVariety_5	152/152	174/174	172/172	178/178	191/191	133/133	167/167	199/199	162/162	189/189	230/242	233/233	257/257	200/200	329/329	314/314	261/261	229/229	205/205	135/135	134/134	214/214	154/154	139/139	205/205	185/185	256/256	207/207	162/162	226/226	123/123	213/213	141/141	222/222	130/130	163/163	185/185	104/104	_	248/260	163/163	274/274	94/94	110/110	112/112	131/131	139/139	140/140
ORVariety_4	152/152	172/172	174/174	178/178	189/189	133/133	163/163	199/199	164/164	189/189	230/242	229/229	257/257	198/198	333/333	314/314	257/257	226/226	205/205	135/135	134/134	214/214	154/154	139/139	205/205	185/185	259/259	207/207	162/162	226/226	129/129	213/213	141/141	222/222	130/130	166/166	185/185	104/104	193/193	239/239	163/163	274/274	94/94	118/118	112/112	131/131	131/131	140/140
ORVariety_6	152/152	174/174	170/170	178/178	189/189	133/133	165/165	199/199	164/164	189/189	234/242	229/229	261/261	198/198	337/337	312/312	259/259	226/226	214/214	135/135	134/134	230/230	151/151	142/142	190/190	188/188	256/256	189/189	162/162	223/223	129/129	213/213	144/144	231/231	130/130	179/179	185/185	104/104	196/196	245/245	179/179	274/274	92/92	104/104	116/116	131/131	131/131	142/142
ORVariety_6	152/152	174/174	170/170	178/178	189/189	133/133	165/165	199/199	164/164	189/189	234/234	229/229	261/261	198/198	337/337	312/312	259/259	226/226	214/214	135/135	134/134	230/230	151/151	142/142	190/190	188/188	256/256	189/189	162/162	223/223	129/129	213/213	144/144	231/231	130/130	179/179	185/185	104/104	196/196	_	179/179	274/274	92/92	104/104	116/116	131/131	131/131	142/142
ORVariety_6	152/152	174/174	170/170	178/178	189/189	133/133	165/165	199/199	164/164	189/189	234/242	229/229	261/261	198/198	337/337	_	259/259	226/226	214/214	135/135	134/134	230/230	151/151	142/142	190/190	188/188	256/256	189/189	156/162	223/223	129/129	213/213	144/144	231/231	130/130	179/179	185/185	104/104	196/196	245/245	179/179	274/274	92/92	104/104	116/116	131/131	131/131	142/142
ORVariety_6	154/154	174/174	170/170	178/178	189/189	133/133	167/167	199/199	162/162	189/189	234/242	229/229	261/261	200/200	337/337	_	261/263	238/238	205/205	131/131	134/134	181/181	151/151	139/139	205/205	188/188	244/244	209/209	162/162	223/223	126/126	213/213	147/147	219/219	130/130	179/179	185/185	104/104	196/196	245/245	186/186	274/274	92/92	110/110	118/118	137/137	131/131	140/140
ORVariety_6	154/154	174/174	170/170	178/178	189/189	133/133	167/167	199/199	162/162	189/189	_	229/229	261/261	200/200	337/337	_	261/263	239/239	205/205	131/131	134/134	181/181	151/151	139/139	205/205	188/188	244/244	209/209	156/162	223/223	126/126	213/213	147/147	219/219	130/130	179/179	185/185	104/104	196/196	245/245	186/186	274/274	92/92	110/110	118/118	137/137	131/131	140/140
ORVariety_5	152/152	174/174	170/172	178/178	193/193	133/133	169/169	199/199	164/164	189/189	236/242	229/233	257/257	198/198	329/329	314/314	259/259	226/226	205/205	135/135	134/146	181/181	154/154	133/139	205/207	188/188	256/256	215/215	162/162	226/232	126/126	213/215	147/152	222/222	130/136	160/160	185/191	104/104	199/199	239/239	163/167	274/274	94/94	110/114	118/118	131/131	131/131	140/140
ORVariety_5	152/152	174/174	172/172	178/178	185/185	133/133	167/167	199/199	158/158	189/189	236/242	229/229	257/257	198/198	329/329	314/314	261/261	229/229	205/205	135/135	131/131	187/187	154/154	139/139	205/205	185/185	262/262	207/207	162/162	226/226	126/126	213/213	147/147	222/222	130/130	179/179	185/185	104/104	_	248/266	173/173	274/274	94/94	110/110	114/114	131/131	139/139	140/140
ORVariety_5	154/154	174/174	172/172	178/178	187/187	133/133	167/167	199/199	162/162	189/189	236/242	229/229	257/257	198/198	331/331	314/314	261/261	229/229	205/205	135/135	146/146	214/214	154/154	142/142	210/210	185/185	256/256	207/207	162/162	226/226	126/126	215/215	150/150	222/222	130/130	160/160	185/185	104/104	199/199	239/239	163/163	274/274	94/94	114/114	118/118	131/131	133/133	140/140
ORVariety_5	152/152	174/174	172/172	178/178	193/193	133/133	167/167	199/199	164/164	189/189	230/242	235/235	257/257	200/200	335/335	312/312	261/261	223/223	205/205	135/135	134/134	181/181	154/154	139/139	205/205	185/185	256/256	209/209	162/162	226/226	126/126	215/215	147/147	222/222	130/130	163/163	185/185	104/104	196/196	239/239	163/163	274/274	94/94	112/112	112/112	131/131	139/139	140/140
ORVariety_5	152/152	174/174	172/172	178/178	193/193	133/133	167/167	199/199	164/164	189/189	230/242	235/235	257/257	200/200	335/335	312/312	261/261	223/223	205/205	135/135	134/134	181/181	154/154	139/139	205/205	185/185	256/256	209/209	162/162	226/226	126/126	215/215	147/147	222/222	130/130	163/163	185/185	104/104	196/196	239/239	163/163	274/274	94/94	112/112	112/112	131/131	139/139	140/140
ORVariety_5	152/152	174/174	172/172	178/178	189/189	133/133	167/167	199/199	164/164	189/189	230/242	231/231	257/257	202/202	329/329	312/312	261/261	223/223	205/205	135/135	134/134	214/214	154/154	139/139	205/205	185/185	247/247	215/215	162/162	226/226	126/126	213/213	144/144	222/222	136/136	160/160	185/185	104/104	_	248/272	163/163	274/274	94/94	110/110	112/112	129/129	131/131	140/140
ORVariety_5	152/152	174/174	172/172	178/178	189/189	133/133	167/167	199/199	164/164	189/189	230/242	231/231	257/257	202/202	329/329	312/312	261/261	223/223	205/205	135/135	134/134	214/214	154/154	139/139	205/205	185/185	247/247	215/215	162/162	226/226	126/126	213/213	144/144	222/222	136/136	160/160	185/185	104/104	_	248/272	163/163	274/274	94/94	110/110	112/112	129/129	131/131	140/140
ORVariety_7	152/152	178/178	174/174	178/178	189/189	133/133	163/163	199/199	162/162	176/189	230/244	231/231	257/257	198/202	333/333	314/314	259/259	230/233	205/205	135/135	146/146	183/183	154/154	133/133	213/213	185/185	256/256	212/212	156/165	223/223	129/129	213/213	141/141	222/222	133/136	160/160	191/191	104/104	_	248/275	183/183	277/277	94/94	110/110	108/108	137/137	137/137	138/138
ORVariety_7	152/152	178/178	174/174	178/178	189/189	133/133	163/163	199/199	162/162	189/189	230/230	231/231	257/257	198/202	333/333	314/314	259/259	229/232	205/205	135/135	146/146	183/183	154/154	133/133	213/213	185/185	256/256	212/212	165/165	223/223	129/129	213/213	141/141	222/222	133/136	160/160	191/191	104/104	_	275/275	183/183	277/277	94/94	110/110	108/108	137/137	137/137	138/138
ORVariety_7	152/152	178/178	174/174	178/178	189/189	133/133	163/163	199/199	162/162	189/189	230/244	231/231	257/257	198/202	333/333	314/314	259/259	229/232	205/205	135/135	146/146	183/183	154/154	133/133	213/213	185/185	256/256	212/212	165/165	223/223	129/129	213/213	141/141	222/222	133/136	160/160	191/191	104/104	_	248/275	183/183	277/277	94/94	110/110	108/108	137/137	137/137	138/138
ORVariety_4	152/152	172/172	174/174	178/178	189/189	133/133	163/163	199/199	162/162	189/189	230/242	229/229	257/257	198/198	333/333	314/314	257/257	226/226	205/205	135/135	134/134	214/214	154/154	139/139	205/205	185/185	259/259	207/207	162/162	226/226	129/129	213/213	141/141	222/222	_	166/166	185/185	104/104	193/193	236/236	163/163	274/274	94/94	118/118	112/112	131/131	133/133	140/140
ORVariety_2	154/154	174/174	170/170	178/178	187/187	133/133	167/167	199/199	160/160	189/189	230/242	229/229	257/257	200/200	329/329	314/314	259/259	232/232	232/232	128/128	134/134	181/181	151/151	139/139	210/210	191/191	250/250	209/209	162/162	266/266	126/126	213/213	147/147	228/228	133/133	160/160	191/191	104/104	196/196	239/239	176/176	274/274	92/92	110/110	120/120	135/135	139/139	142/142
ORVariety_2	154/154	174/174	170/170	178/178	187/187	133/133	167/167	199/199	160/160	189/189	230/230	229/229	257/257	200/200	329/329	314/314	259/259	232/232	232/232	128/128	134/134	181/181	151/151	139/139	210/210	191/191	250/250	209/209	162/162	266/266	126/126	213/213	147/147	228/228	133/133	160/160	191/191	104/104	196/196	_	176/176	274/274	92/92	110/110	120/120	135/135	139/139	142/142
ORVariety_2	154/154	174/174	170/170	178/178	187/187	133/133	167/167	199/199	160/160	189/189	230/242	229/229	257/257	200/200	329/329	_	259/259	233/233	_	128/128	_	181/181	151/151	_	210/210	191/191	250/250	209/209	156/162	266/266	126/126	213/213	147/147	228/228	133/133	160/160	191/191	104/104	196/196	239/239	176/176	274/274	92/92	110/112	120/120	135/135	139/139	142/142
ORVariety_2	154/154	174/174	170/170	178/178	187/187	133/133	167/167	199/199	160/160	189/189	230/242	229/229	257/257	200/200	_	314/314	259/259	233/233	233/233	128/128	134/134	_	151/151	139/139	210/210	191/191	250/250	209/209	156/162	266/266	126/126	213/213	147/147	228/228	133/133	160/160	191/191	104/104	196/196	239/239	_	274/274	92/92	110/110	120/120	135/135	139/139	142/142
ORVariety_2	154/154	174/174	170/170	178/178	187/187	133/133	167/167	199/199	160/160	189/189	230/242	229/229	257/257	200/200	329/329	314/314	259/259	233/233	233/233	128/128	134/134	181/181	151/151	139/139	210/210	191/191	250/250	209/209	156/162	266/266	126/126	213/213	147/147	228/228	133/133	160/160	191/191	_	196/196	239/239	176/176	274/274	92/92	110/110	120/120	135/135	139/139	142/142
ORVariety_5	152/152	174/174	172/172	178/178	185/185	133/133	165/165	199/199	168/168	189/189	230/242	229/229	257/257	198/198	335/335	312/312	261/261	235/235	205/205	135/135	131/131	187/187	154/154	139/139	205/205	185/185	262/262	201/201	162/162	229/229	126/126	213/213	147/147	222/222	130/130	163/163	185/185	101/101	_	258/258	163/163	274/274	94/94	112/112	114/114	131/131	129/129	140/140
ORVariety_5	152/152	174/174	172/172	178/178	185/185	133/133	165/165	199/199	168/168	189/189	230/242	229/229	257/257	198/198	335/335	312/312	261/261	235/235	205/205	135/135	131/131	187/187	154/154	139/139	205/205	185/185	262/262	201/201	162/162	229/229	126/126	213/213	147/147	222/222	130/130	163/163	185/185	101/101	_	258/258	163/163	274/274	94/94	112/112	114/114	131/131	129/129	140/140
ORVariety_5	152/152	174/174	172/172	178/178	189/189	133/133	167/167	199/199	160/160	189/189	236/242	229/229	257/257	196/196	335/335	312/312	261/261	235/235	205/205	135/135	131/131	187/187	154/154	139/139	207/207	185/185	256/256	207/207	162/162	223/223	126/126	213/213	147/147	222/222	130/130	179/182	185/185	101/101	193/193	248/248	163/163	274/274	94/94	112/112	112/112	131/131	131/131	140/140
ORVariety_5	152/152	174/174	172/172	178/178	189/189	133/133	167/167	199/199	160/160	189/189	236/242	229/229	257/257	196/196	335/335	312/312	261/261	235/235	205/205	135/135	131/131	187/187	154/154	139/139	207/207	185/185	256/256	207/207	162/162	223/223	126/126	213/213	147/147	222/222	130/130	179/182	185/185	101/101	193/193	248/248	163/163	274/274	94/94	112/112	112/112	131/131	131/131	140/140
ORVariety_8	_	172/172	168/168	176/176	187/187	137/137	167/167	199/199	164/164	189/189	234/234	229/229	_	210/210	_	308/308	261/261	229/229	190/208	135/135	168/168	199/199	151/151	145/145	196/196	185/185	247/247	186/186	162/162	249/249	129/129	218/218	129/129	222/222	130/130	179/179	182/182	104/104	193/193	_	183/183	274/274	92/92	_	116/116	137/137	137/137	144/144
ORVariety_8	154/154	172/172	168/168	176/176	187/187	137/137	167/167	167/199	164/164	189/189	234/234	229/229	261/261	210/210	333/333	308/308	261/261	229/229	208/208	135/135	168/168	202/202	151/151	145/145	196/196	185/185	247/247	186/186	162/162	249/249	129/129	218/218	129/129	222/222	130/130	179/179	182/182	104/104	193/193	242/242	183/183	274/274	92/92	110/110	116/116	137/137	137/137	144/144
ORVariety_8	154/154	172/172	168/168	176/176	187/187	137/137	167/167	199/199	164/164	189/189	234/234	229/229	263/263	210/210	_	308/308	261/261	229/229	208/208	135/135	168/168	199/199	151/151	145/145	_	_	247/247	186/186	_	249/249	129/129	218/218	_	222/222	130/130	_	182/182	104/104	193/193	_	183/183	274/274	92/92	110/110	116/116	137/137	137/137	144/144
ORVariety_8	154/154	172/172	168/168	176/176	187/187	137/137	167/167	199/199	164/164	189/189	234/234	229/229	261/261	210/210	333/333	308/308	261/261	229/229	208/208	135/135	168/168	199/199	151/151	145/145	196/196	185/185	247/247	186/186	162/162	249/249	129/129	218/218	129/129	222/222	130/130	179/179	182/182	104/104	193/193	_	183/183	274/274	92/92	110/110	116/116	137/137	137/137	144/144
ORVariety_8	154/154	172/172	168/168	176/176	187/187	137/137	167/167	199/199	164/164	189/189	234/242	229/229	261/261	210/210	333/333	308/308	261/261	229/229	208/208	135/135	168/168	199/199	151/151	145/145	196/196	185/185	247/247	186/186	156/162	249/249	84/129	218/218	129/129	222/222	130/130	179/179	182/182	104/104	193/193	242/242	183/183	274/274	94/94	110/110	116/116	137/137	137/137	144/144
ORVariety_8	154/154	172/172	168/168	176/176	187/187	137/137	167/167	199/199	164/164	189/189	234/234	229/229	263/263	210/210	333/333	308/308	261/261	229/229	190/208	135/135	168/168	199/199	151/151	145/145	196/196	185/185	247/247	186/186	_	249/249	129/129	218/218	129/129	222/222	130/130	179/179	182/182	104/104	193/193	_	183/183	274/274	92/92	110/110	116/116	137/137	137/137	144/144
ORVariety_8	154/154	172/172	168/168	176/176	187/187	137/137	167/167	199/199	164/164	189/189	234/242	229/229	261/261	210/210	333/333	308/308	261/261	229/229	208/208	135/135	168/168	199/199	151/151	145/145	196/196	185/185	247/247	186/186	162/162	249/249	129/129	218/218	129/129	222/222	130/130	179/179	182/182	104/104	193/193	242/242	183/183	274/274	92/92	110/110	116/116	137/137	137/137	144/144
ORVariety_8	154/154	172/172	168/168	176/176	187/187	137/137	167/167	199/199	164/164	189/189	234/234	229/229	263/263	210/210	333/333	308/308	261/261	229/229	208/208	135/135	168/168	199/199	151/151	145/145	_	_	247/247	186/186	_	249/249	129/129	218/218	_	222/222	130/130	179/179	182/182	104/104	193/193	_	183/183	274/274	92/92	110/110	116/116	137/137	137/137	144/144
ORVariety_2	152/152	174/174	170/170	178/178	187/187	133/133	163/163	199/199	164/164	189/189	230/230	229/229	259/259	_	_	314/314	259/259	226/226	190/208	135/135	134/134	233/233	151/151	139/139	210/210	185/185	259/259	207/207	157/162	255/255	_	213/213	147/147	222/222	133/133	160/160	191/191	104/104	196/196	_	176/176	277/277	92/92	104/104	_	131/131	139/139	_
ORVariety_2	152/152	174/174	170/170	178/178	187/187	133/133	163/163	199/199	164/164	189/189	230/230	229/229	259/259	200/200	329/329	314/314	259/259	226/226	190/208	135/135	134/134	233/233	151/151	139/139	210/210	185/185	259/259	207/207	157/162	255/255	126/126	213/213	147/147	222/222	133/133	160/160	191/191	104/104	196/196	_	176/176	277/277	92/92	104/104	120/120	131/131	139/139	142/142
ORVariety_1	152/152	174/174	172/172	178/178	189/189	133/133	169/169	199/199	164/164	189/189	230/242	229/229	257/257	198/198	337/337	312/312	261/261	226/226	205/205	135/135	134/134	183/183	154/154	133/133	205/205	185/185	256/256	195/195	162/162	226/226	126/126	213/213	152/152	222/222	130/130	163/163	185/185	104/104	199/199	239/239	167/167	274/274	94/94	110/110	112/112	131/131	131/131	140/140
ORVariety_1	152/152	174/174	172/172	178/178	189/189	133/133	169/169	199/199	164/164	189/189	230/242	229/229	257/257	198/198	335/335	312/312	261/261	226/226	205/205	135/135	134/134	183/183	154/154	133/133	205/205	185/185	256/256	195/195	162/162	226/226	126/126	213/213	152/152	222/222	130/130	163/163	185/185	104/104	199/199	239/239	167/167	274/274	94/94	110/110	112/112	131/131	131/131	140/140
ORVariety_1	152/152	174/174	172/172	178/178	187/187	133/133	167/167	199/199	164/164	189/189	230/242	229/229	257/257	196/196	335/335	312/312	261/261	235/235	208/208	135/135	134/134	190/190	154/154	133/133	205/205	185/185	259/259	195/195	162/162	229/229	126/126	213/213	152/152	222/222	139/139	163/163	185/185	101/101	_	248/266	192/192	274/274	94/94	114/114	112/112	131/131	131/131	140/140
ORVariety_2	152/152	174/174	170/170	178/178	193/193	135/135	163/163	199/199	160/160	189/189	234/242	229/229	263/263	200/200	_	316/316	259/259	226/226	232/232	128/128	134/134	233/233	151/151	105/136	210/210	188/188	247/247	192/192	162/162	255/255	126/126	213/213	147/147	222/222	130/130	179/179	191/191	104/104	196/196	242/242	189/189	274/274	92/92	110/110	114/114	135/135	137/137	140/140
ORVariety_2	152/152	174/174	170/170	178/178	193/193	135/135	163/163	199/199	160/160	189/189	234/234	229/229	263/263	200/200	329/329	316/316	259/259	226/226	232/232	128/128	134/134	233/233	151/151	136/136	210/210	188/188	247/247	192/192	162/162	255/255	126/126	213/213	147/147	222/222	130/130	179/179	191/191	104/104	196/196	_	189/189	274/274	92/92	110/110	114/114	135/135	137/137	140/140
ORVariety_2	152/152	174/174	170/170	_	193/193	135/135	163/163	199/199	160/160	189/189	234/242	229/229	263/263	200/200	329/329	316/316	259/259	226/226	233/233	128/128	134/134	233/233	_	136/136	210/210	188/188	247/247	192/192	156/162	255/255	126/126	213/213	147/147	222/222	130/130	179/179	191/191	104/104	196/196	242/242	189/189	274/274	92/92	110/110	114/114	135/135	137/137	140/140
ORVariety_2	152/152	_	170/172	178/178	187/193	133/133	167/167	199/199	164/164	_	230/234/242/244	229/229	257/261	_	_	_	261/261	226/230/239	205/208	135/135	134/146	230/236	151/154	130/130	187/205/207/210	_	256/265/275	_	156/162	226/229/249	123/126	215/215	141/147	222/222	130/133	157/157	182/185/191	104/104	196/196	221/239	_	268/274	90/94/100	110/110	114/116/120	131/133	135/139	138/142
ORVariety_2	152/152	174/174	170/172	178/178	187/191/193	133/133	167/167	199/199	164/164	189/189	230/234/242/244	229/229	259/263	200/200	329/335	314/314	259/259	226/233/236	205/208	135/135	134/134	187/227/230/233	154/154	130/145	199/210/216	185/188	247/256/265	192/207/209	156/162	223/229/249	123/126	213/215	141/147	222/222	130/133	157/179	182/185/191	101/104	196/196	239/239	167/189	268/274	94/94	110/116	116/120	131/133	139/139	138/142
ORVariety_2	152/152	174/174	162/170/172	178/178	187/193	133/133	167/167	199/199	164/164	189/189	230/234/244	229/229	257/257	200/200	331/335	314/314	257/259	226/230/233/239	205/208	135/135	134/134	227/233	151/154	130/130	163/199/207/210	185/185	247/256/265	192/212	156/162	232/249/255	123/126/132	213/215	141/147/150	222/222	130/133	_	182/191	_	196/199	239/239	167/189	268/274	94/94	110/116	114/120	131/133	139/139	140/142
